# Supplementary material for: On the necessity of dissecting sequence similarity scores into segment-specific contributions for inferring protein homology, function prediction and annotation
Source: BMC Bioinformatics. 2014 Jun 2;15:166. doi: 10.1186/1471-2105-15-166 (PMC4061105; doi:10.1186/1471-2105-15-166)
Supplement: Additional file 1 — Zip-archive of the software DissectHMMER. This archive contains all files to create a program executable for dissecting the score for a given HMMER2/3 protein domain model – query sequence alignment. [file 1471-2105-15-166-S1.zip]

Archive with 18 entries (18 files):
- demo.pl
- computeEvaluesHMMER2.pm
- computeEVDEvalueFrmLogOddscore.pm
- computelogoddscore.pm
- configs.pm
- generateminiHMMERanalysis.pm
- getHMMERdomLen.pm
- getHMMEREVDparameters.pm
- reconcileHMMERhitseq.pm
- retrieveHMMER2HitsInfo.pm
- retrieveHMMER3HitsInfo.pm
- PF00004.24_AAA_seed.sto
- PF00106.20_adh_short_seed.sto
- PF01226.12_Form_Nir_trans_seed.sto
- outexample1.txt
- outexample2.txt
- outexample3.txt
- README.txt
