# Supplementary material for: On the necessity of dissecting sequence similarity scores into segment-specific contributions for inferring protein homology, function prediction and annotation
Source: BMC Bioinformatics. 2014 Jun 2;15:166. doi: 10.1186/1471-2105-15-166 (PMC4061105; doi:10.1186/1471-2105-15-166)
Supplement: Additional file 1 — Zip-archive of the software DissectHMMER. This archive contains all files to create a program executable for dissecting the score for a given HMMER2/3 protein domain model – query sequence alignment. [file 1471-2105-15-166-S1.zip › demo.pl]

#!/usr/bin/perl
use strict;	# Forces variables to be declared
use warnings;

use lib '/home/dissectHMMER/publicsrc';
use generateminiHMMERanalysis;

# Example 1
my $stockholmfile = "PF00004.24_AAA_seed.sto";
my $domainInfo = "4,5|9,9|21,35|37,49|51,73|75,75|79,79|81,81|85,85|88,107|118,118|120,123|127,135|137,137|150,152|155,162|165,167|170,170|186,187|190,214|216,217|226,228|233,233|238,238|244,244|249,251;0,3|6,8|10,20|36,36|50,50|74,74|76,78|80,80|82,84|86,87|108,117|119,119|124,126|136,136|138,149|153,154|163,164|168,169|171,185|188,189|215,215|218,225|229,232|234,237|239,243|245,248";

# Example 2
#my $stockholmfile = "PF00106.20_adh_short_seed.sto";
#my $domainInfo = "23,23|25,25|32,32|35,47|58,62|68,70|74,76|82,88|93,93|103,107|111,111|118,127|129,131|135,141|147,148|155,158|172,175|177,184|198,199|202,202|224,224;0,22|24,24|26,31|33,34|48,57|63,67|71,73|77,81|89,92|94,102|108,110|112,117|128,128|132,134|142,146|149,154|159,171|176,176|185,197|200,201|203,223";

# Example 3
#my $stockholmfile = "PF01226.12_Form_Nir_trans_seed.sto";
#my $domainInfo = "0,22|51,65|69,69|71,80|91,91|104,106|113,113|122,126|128,128|157,159|164,172|177,184|196,201|204,205|207,213|215,229|253,253|255,255|259,260|279,281|293,299|303,303|307,308|317,324|331,333|365,365;23,50|66,68|70,70|81,90|92,103|107,112|114,121|127,127|129,156|160,163|173,176|185,195|202,203|206,206|214,214|230,252|254,254|256,258|261,278|282,292|300,302|304,306|309,316|325,330|334,364";

# Parameter 3: To search against seed sequence, use '' or 'UNIPROTSEARCH' to search against UniProt/SwissProt
generateminiHMMERanalysis($domainInfo, $stockholmfile, '');
