# Supplementary material for: On the necessity of dissecting sequence similarity scores into segment-specific contributions for inferring protein homology, function prediction and annotation
Source: BMC Bioinformatics. 2014 Jun 2;15:166. doi: 10.1186/1471-2105-15-166 (PMC4061105; doi:10.1186/1471-2105-15-166)
Supplement: Additional file 1 — Zip-archive of the software DissectHMMER. This archive contains all files to create a program executable for dissecting the score for a given HMMER2/3 protein domain model – query sequence alignment. [file 1471-2105-15-166-S1.zip › computeEvaluesHMMER2.pm]

#---------------------------------------------------------------------------------------
# Singapore, 21st October 2013

# ACADEMIC SOFTWARE LICENSE for TMSOC
# ***********************************

# Copyright:
# Wing-Cheong Wong
# Bioinformatics Institute (BII) A*STAR Singapore

# This software is subjected to license restrictions. The software is
# provided as is. In its present form and without written consent of 
# the copyright holder, the software is provided in accordance with GPL
# (www.gnu.org/licenses/gpl.html). Among other issues, this excludes any
# warranty and indemnity when using this software. For a commercial license,
# please approach the authors (via email to wongwc@bii.a-star.edu.sg).

# When publishing results with this software, please refer to:
# Wing-Cheong Wong, Sebastian Maurer-Stroh, Birgit Eisenhaber, Frank Eisenhaber, 2013, 
# On the necessity of dissecting sequence similarity scores into segment-specific 
# contributions for inferring protein homology, function prediction and annotation
#
# When observing bugs or strange behavior of the software, the user is 
# encouraged to contact the authors.

#---------------------------------------------------------------------------------------
use strict;	# Forces variables to be declared
use computeEVDEvalueFrmLogOddscore;

sub computeEvaluesHMMER2 {
	my($evdparam, $dbsize, $logoddscore) = @_;
	
	# Calculate the E-value based on Extreme Value Distribution (Gumble Type I)
	my($evalue1, $EVDevalue, $pvalue) = computeEVDEvalueFrmLogOddscore($evdparam, $dbsize, $logoddscore);
	$EVDevalue = sprintf('%.2e', $EVDevalue);
	
	# Calculate the E-value based on Logistic (Sigmoidal) Distribution
	my $bayesEvalue = (1.0/(1.0+exp(log(2)*$logoddscore)))*$dbsize;
	$bayesEvalue = sprintf('%.2e', $bayesEvalue);

	my $recompEvalue;
	if ($bayesEvalue < $EVDevalue) { $recompEvalue = $bayesEvalue; }
	else { $recompEvalue = $EVDevalue; }
	
#	print "score Evalue(bayes) Evalue(EVD) Evalue(HMMER2)\n";
#	print $logoddscore." ".$bayesEvalue." ".$EVDevalue." ".$recompEvalue."\n";
	
	return ($recompEvalue, $EVDevalue, $bayesEvalue);
}
1;
