# Supplementary material for: On the necessity of dissecting sequence similarity scores into segment-specific contributions for inferring protein homology, function prediction and annotation
Source: BMC Bioinformatics. 2014 Jun 2;15:166. doi: 10.1186/1471-2105-15-166 (PMC4061105; doi:10.1186/1471-2105-15-166)
Supplement: Additional file 1 — Zip-archive of the software DissectHMMER. This archive contains all files to create a program executable for dissecting the score for a given HMMER2/3 protein domain model – query sequence alignment. [file 1471-2105-15-166-S1.zip › computeEVDEvalueFrmLogOddscore.pm]

#---------------------------------------------------------------------------------------
# Singapore, 21st October 2013

# ACADEMIC SOFTWARE LICENSE for TMSOC
# ***********************************

# Copyright:
# Wing-Cheong Wong
# Bioinformatics Institute (BII) A*STAR Singapore

# This software is subjected to license restrictions. The software is
# provided as is. In its present form and without written consent of 
# the copyright holder, the software is provided in accordance with GPL
# (www.gnu.org/licenses/gpl.html). Among other issues, this excludes any
# warranty and indemnity when using this software. For a commercial license,
# please approach the authors (via email to wongwc@bii.a-star.edu.sg).

# When publishing results with this software, please refer to:
# Wing-Cheong Wong, Sebastian Maurer-Stroh, Birgit Eisenhaber, Frank Eisenhaber, 2013, 
# On the necessity of dissecting sequence similarity scores into segment-specific 
# contributions for inferring protein homology, function prediction and annotation
#
# When observing bugs or strange behavior of the software, the user is 
# encouraged to contact the authors.

#---------------------------------------------------------------------------------------
use strict;	# Forces variables to be declared

sub computeEVDEvalueFrmLogOddscore {
	my($evdparam, $DBsize, $logoddscore) = @_;

	my @param;
	my $mu;
	my $lambda;
	my $pvalue1;
	@param = split(/\s+/, $evdparam);
	$mu = $param[0];
	$lambda = $param[1];
	$pvalue1 = 1 - exp(-1*exp(-1*$lambda*($logoddscore-$mu)));

#	print $logoddscore." ".$mu." ".$lambda."\n";

	# Table of factorial 0 to 10
	my $i;
	my $exponent;
	my $pvalue;
	my $temp;
	my @tmp;
	my @factorial = (1,1,2,6,24,120,720,5040,40320,362880,3628800,39916800,479001600);
	@tmp = ();
	for ($i=1,$pvalue=0; $i<scalar(@factorial); $i++) {
#		$exponent = $i*(-1*$lambda*($logoddscore-$mu)) + log(1/$factorial[$i]);
		$exponent = $i*(-1*$lambda*($logoddscore-$mu));

		if (($i%2)==1) {
			$pvalue = $pvalue + sprintf('%.50e', exp($exponent)*(1/$factorial[$i]));
		}
		else {
			$pvalue = $pvalue - sprintf('%.50e', exp($exponent)*(1/$factorial[$i]));
		}

		$pvalue = sprintf('%.50e', $pvalue);
#		@tmp = split(/e/, $temp);
#		print "P-value : ".$tmp[0]." ".$tmp[1]."\n";
#		print $i." ".$factorial[$i]." ".$exponent." ".exp($exponent)."\n";
	}
#	print "P-value : ".$pvalue."\n";
	if ($pvalue > 1 || $pvalue < 0) {
		$pvalue = $pvalue1;
	}

	my $evalue1;
	my $evalue2;
	$evalue1 = ($DBsize * $pvalue1);
	$evalue2 = ($DBsize * $pvalue);

#	print $evalue1." ".$evalue2." ";

	my $term = -$lambda*($logoddscore-$mu);
	my $p = $lambda*exp($term - exp($term));

	# evalue1 is from original formula, evalue2 is the expanded version that prevents evalue = 0 so that log(evalue)!=Inf
	return ($evalue1, $evalue2, $p);
}
1;
