# Supplementary material for: On the necessity of dissecting sequence similarity scores into segment-specific contributions for inferring protein homology, function prediction and annotation
Source: BMC Bioinformatics. 2014 Jun 2;15:166. doi: 10.1186/1471-2105-15-166 (PMC4061105; doi:10.1186/1471-2105-15-166)
Supplement: Additional file 1 — Zip-archive of the software DissectHMMER. This archive contains all files to create a program executable for dissecting the score for a given HMMER2/3 protein domain model – query sequence alignment. [file 1471-2105-15-166-S1.zip › computelogoddscore.pm]

#---------------------------------------------------------------------------------------
# Singapore, 21st October 2013

# ACADEMIC SOFTWARE LICENSE for TMSOC
# ***********************************

# Copyright:
# Wing-Cheong Wong
# Bioinformatics Institute (BII) A*STAR Singapore

# This software is subjected to license restrictions. The software is
# provided as is. In its present form and without written consent of 
# the copyright holder, the software is provided in accordance with GPL
# (www.gnu.org/licenses/gpl.html). Among other issues, this excludes any
# warranty and indemnity when using this software. For a commercial license,
# please approach the authors (via email to wongwc@bii.a-star.edu.sg).

# When publishing results with this software, please refer to:
# Wing-Cheong Wong, Sebastian Maurer-Stroh, Birgit Eisenhaber, Frank Eisenhaber, 2013, 
# On the necessity of dissecting sequence similarity scores into segment-specific 
# contributions for inferring protein homology, function prediction and annotation
#
# When observing bugs or strange behavior of the software, the user is 
# encouraged to contact the authors.

#---------------------------------------------------------------------------------------
use strict;	# Forces variables to be declared

sub computelogoddscore {
	my @hmmhit;
	my @seqhit;
	my @hmmpos;
	my @score;
	my($hmmhitRef, $seqhitRef, $hmmposRef, $scoreRef, $hmmmodelfile) = @_;
	@hmmhit = @$hmmhitRef;
	@seqhit = @$seqhitRef;
	@hmmpos = @$hmmposRef;
	@score = @$scoreRef;

	my $msgflag = 'OFF';
	my @scorelist; my @emitscorelist; my @transitscorelist;	my $fixedtransitscore;	my @alignments;	# To return as results

	if (!(scalar(@hmmhit)>0 && scalar(@hmmhit)==scalar(@seqhit) && scalar(@hmmhit)==scalar(@hmmpos) && scalar(@hmmhit)==scalar(@score))) {
		if ($msgflag eq 'ON') { print "Error in consistency in the size of arrays...\n"; }
		@scorelist=(); @emitscorelist=(); @transitscorelist=(); $fixedtransitscore=""; @alignments=();
		return (\@scorelist, \@emitscorelist, \@transitscorelist, $fixedtransitscore, \@alignments);
	}
	my $i;
	my $j;
	my $k;
	my $line;
	my @tmp;
	my @tmp1;
	my @tmp2;
	my @tmp3;
	my @tmp4;
	my $var1;
	my $var2;
	my $count;
	my $start_parsing;
	my $info;
	my @alphabets;
	my @matchscoreVector;
	my @insertscoreVector;
	my @statetransitVector;
	my @statetransitPath;
	my @statetransitProb;
	my @specialstatetransitProb;	# Special Transition probability N->B, N->N, E->C, E->J, C->T, C->C, J->B, J->J
	my $domLen;

	@alphabets = ();
	@matchscoreVector = ();
	@insertscoreVector = ();
	@statetransitVector = ();
	@statetransitPath = ();
	@statetransitProb = ();
	@specialstatetransitProb = ();
	$start_parsing = 0;
	# Read the hmm model file parameters : transition and emission log odd scores
	open (MYFILE, $hmmmodelfile);
	while (<MYFILE>) {
		$line = $_;
		$line =~ s/\r//g;	# remove linefeed
		$line =~ s/\n//g;	# remove linefeed

		# Get the domain length
		if ($line =~ /^LENG /) {
			@tmp = split(/\s+/, $line);
			$domLen = $tmp[1];
		}
		# Get Plan 7 architecture special transition probability N->B, N->N, E->C, E->J, C->T, C->C, J->B, J->J
		if ($line =~ /^XT /) {
			@tmp = split(/\s+/, $line);
			for ($i=1; $i<scalar(@tmp); $i++) { push(@specialstatetransitProb, $tmp[$i]); }
		}
		# Identify the start and stop markers
		if ($line =~ /^HMM /) {
			$start_parsing = 1;
			$count = 0;
			@tmp = split(/\s+/, $line);
			for ($i=1; $i<scalar(@tmp); $i++) { push(@alphabets, $tmp[$i]); }
		}
		if ($line =~/^\/\//) {
			$start_parsing = 0;
		}

		# Parse for the log odd scores for each AA positions
		if ($start_parsing == 1) {
			# For match state
			if ($count>=3 && ($count%3)==0) {
#				print $line."\n";
				# Create a vector of log odd scores for each position
				@tmp = split(/\s+/, $line);
				$info = "";
				for ($i=2; $i<scalar(@tmp)-1; $i++) {
					if ($i==2) {
						$info = $tmp[$i];
					}
					else {
						$info = $info." ".$tmp[$i];
					}
				}
				push(@matchscoreVector, $info);
			}
			# For insert state
			if ($count>=3 && ($count%3)==1) {
#				print $line."\n";
				# Create a vector of log odd scores for each position
				@tmp = split(/\s+/, $line);
				$info = "";
				for ($i=2; $i<scalar(@tmp)-1; $i++) {
					if ($i==2) {
						$info = $tmp[$i];
					}
					else {
						$info = $info." ".$tmp[$i];
					}
				}
				push(@insertscoreVector, $info);
			}

			# For the first state transition probability
			if ($count == 2) {
				@tmp = split(/\s+/, $line);
				$info = "";
				for ($i=1; $i<scalar(@tmp); $i++) {
					if ($i==1) {
						$info = $tmp[$i];
					}
					else {
						$info = $info." ".$tmp[$i];
					}
				}
				push(@statetransitVector, $info);
			}
			# For state transition probability
			if ($count>=3 && ($count%3)==2) {
#				print $line."\n";
				# Create a vector of log odd scores for each position
				@tmp = split(/\s+/, $line);
				$info = "";
				for ($i=2; $i<scalar(@tmp); $i++) {
					if ($i==2) {
						$info = $tmp[$i];
					}
					else {
						$info = $info." ".$tmp[$i];
					}
				}
				push(@statetransitVector, $info);
			}
			$count = $count + 1;
		}

	}
	close(MYFILE);
#	print "No.of hits: ".scalar(@hmmhit)." ".scalar(@seqhit)." ".scalar(@score)."\n";
#	print "Length of domain: ".$domLen." ".scalar(@matchscoreVector)." ".scalar(@insertscoreVector)." ".scalar(@statetransitVector)."\n";

#	for ($i=0; $i<scalar(@alphabets); $i++) { print $alphabets[$i]; } print "\n";
#	for ($i=0; $i<scalar(@matchscoreVector); $i++) { print $i." ".$matchscoreVector[$i]."\n"; }
#	for ($i=0; $i<scalar(@statetransitVector); $i++) { print $i." ".$statetransitVector[$i]."\n"; }
#	for ($i=0; $i<scalar(@specialstatetransitProb); $i++) { print $specialstatetransitProb[$i]." "; } print "\n";

	# In some cases, the full alignment from hmmsearch is less than the total emission columns from the hmm model file.
	# To remedy the problem, an alignment between the most-probable path hmm sequence (generated from the transition and
	# emission scores in the model file that gives the full sequence) and hmm sequence from hmmsearch results to map the
	# column positions to the hmmsearch hmm sequences.

	my @newhmmhit=(); my @newseqhit=();
	my $hmmstart; my $hmmstop;
	my $patchhmmhit; my $patchseqhit;
	my $errorcases; my @errorstatus=();
	for ($i=0,$errorcases=0; $i<scalar(@hmmpos); $i++) {
		# Get the start and stop positions of the hmm model in the alignment
		@tmp1 = split(/\s+/, $hmmpos[$i]);
		$hmmstart = @tmp1[0]-1; $hmmstop = @tmp1[scalar(@tmp1)-1]-1;

		# Create the lengths of empty sequence 'x' before and after the alignment
		for ($j=0,$var1=""; $j<=$hmmstart-1; $j++) {
			if ($var1 eq "") { $var1 = 'x'; } else { $var1 = $var1.'x'; }
		}
		for ($j=$hmmstop+1,$var2=""; $j<$domLen; $j++) {
			if ($var2 eq "") { $var2 = 'x'; } else { $var2 = $var2.'x'; }
		}

		# Patch in the artificially generated sequences
		$patchhmmhit=""; $patchseqhit="";
		if ($var1 ne "") { $patchhmmhit = $var1.$hmmhit[$i]; $patchseqhit = $var1.$seqhit[$i]; }
		else { $patchhmmhit = $hmmhit[$i]; $patchseqhit = $seqhit[$i]; }
		if ($var2 ne "") { $patchhmmhit = $patchhmmhit.$var2; $patchseqhit = $patchseqhit.$var2; }

		# 1. Check for possible INSERT state in HMM sequence, therefore larger than HMM model states.
		# 2. For HMMER3 that returns local alignment and requires INSERT 'x' states to make up the full model length
		# For these cases, mark the alignment as error
		@tmp1 = split(//, $patchhmmhit); @tmp2 = split(//, $patchseqhit);
		if (!((scalar(@tmp1)==$domLen) && (scalar(@tmp2)==$domLen))) {
#			print $patchhmmhit."\n".$patchseqhit."\n";
			$errorcases = $errorcases + 1;
			push(@errorstatus,1);
		}
		else { push(@errorstatus,0); }

		# Save the results
		push(@newhmmhit,$patchhmmhit);
		push(@newseqhit,$patchseqhit);
	}

	if (!(scalar(@newhmmhit)>0 && scalar(@newhmmhit)==scalar(@newseqhit) && scalar(@newhmmhit)==scalar(@hmmhit) && scalar(@newhmmhit)==scalar(@seqhit) && scalar(@newhmmhit)==scalar(@errorstatus) && $errorcases==0)) {
		if ($msgflag eq 'ON') { print "WARNING: ".$errorcases." cases of HMM/Hit sequences different length to HMM model (Possible INSERT states or PATCHING of local alignments)...\n"; }
#		print scalar(@newhmmhit)."\t".scalar(@newseqhit)."\t".scalar(@hmmhit)."\t".scalar(@seqhit)."\t".scalar(@errorstatus)."\t".$errorcases."\n";
	}


	my @statePositions;
	my $seq; my $AAletters; my $idx;
	my @emitvector; my @transitvector;
	my $emitscore; my $transitscore; my $logoddscore;

	# Here we check and re-computed scores for HMM and hit sequences that are exactly that of the HMM model
	for ($i=0,@scorelist=(),@emitscorelist=(),@transitscorelist=(),$fixedtransitscore="",@alignments=(); $i<scalar(@newseqhit); $i++) {

		@statetransitPath = ();
		@tmp1 = split(//, $newhmmhit[$i]);	# hmm hit
		@tmp2 = split(//, $newseqhit[$i]);	# seq hit
		if (scalar(@tmp1) == scalar(@tmp2) && scalar(@tmp1)>0) {
			# Create a state transition path
			for ($j=0; $j<scalar(@tmp1); $j++) {
				if ($tmp1[$j] ne '-' && $tmp2[$j] ne '-' && $tmp1[$j] ne 'x' && $tmp2[$j] ne 'x') {	# Match state
					push(@statetransitPath, 'M');
				}
				elsif ($tmp1[$j] eq '-' && $tmp2[$j] ne '-' && $tmp1[$j] ne 'x' && $tmp2[$j] ne 'x') {	# Insert state
					push(@statetransitPath, 'I');
				}
				elsif ($tmp1[$j] ne '-' && $tmp2[$j] eq '-' && $tmp1[$j] ne 'x' && $tmp2[$j] ne 'x') {	# Delete state
					push(@statetransitPath, 'D');
				}
				else {	push(@statetransitPath, 'U'); }
			}
			# Create the state positions (for referencing the state emission probabilities later)
			for ($j=0,$idx=0,@statePositions=(); $j<scalar(@statetransitPath); $j++) {
				# HMM states: M=MATCH, D=DELETE, U: Unknown state for incomplete alignment patch positions
				if ($statetransitPath[$j] eq 'M' || $statetransitPath[$j] eq 'D' || $statetransitPath[$j] eq 'U') {
					push(@statePositions, $idx);
					$idx = $idx + 1;
				}
				else { push(@statePositions, $idx); }	# HMM State: I=INSERT
			}
#			print "\n".scalar(@statePositions)."\n";
#			for ($j=0; $j<scalar(@statePositions); $j++) { print $statePositions[$j]." "; } print "\n\n";

#			print "hmm-to-seq alignment[".$i."]\n";
#			print $newhmmhit[$i]."\n";
#			print $newseqhit[$i]."\n";
#			for ($j=0; $j<scalar(@statetransitPath); $j++) { print $statetransitPath[$j]; } print "\n\n";

			# Push the patched HMM and hit sequences, states to be returned as results
			$var1 = join('',@statetransitPath);
			push(@alignments, $newhmmhit[$i].";".$newseqhit[$i].";".$var1);


			if (scalar(@tmp2)==scalar(@statetransitPath) && scalar(@tmp2)==scalar(@statePositions)) {
				# Add B->M/D/I transition probability; To enter the state transition
				@transitvector = split(/\s+/, $statetransitVector[0]);
				if ($statetransitPath[0] eq 'M') { $logoddscore = $transitvector[0]; }		# B->M
				elsif ($statetransitPath[0] eq 'I') { $logoddscore = 0; }			# B->I (*)
				elsif ($statetransitPath[0] eq 'D') { $logoddscore = $transitvector[2]; }	# B->D
				else { $logoddscore = 0; }

				# Add special state transition probabilities; To exit the state transition
				# 0:N->B, 1:N->N, 2:E->C, 3:E->J, 4:C->T, 5:C->C, 6:J->B, 7:J->J; we assume M->E to be 0
				$logoddscore = $logoddscore + $specialstatetransitProb[0] + $specialstatetransitProb[2];

				# Get the fixed transition score to be returned
				if ($fixedtransitscore eq "") {
					$fixedtransitscore = $transitvector[0]+$specialstatetransitProb[0]+$specialstatetransitProb[2];
				}

				# Transverse the positions to compute the log odd score
				for ($j=0,@tmp3=(),@tmp4=(); $j<scalar(@statetransitPath); $j++) {
					if ($statetransitPath[$j] eq 'M') {
						@emitvector = split(/\s+/, $matchscoreVector[$statePositions[$j]]);
					}
	 				elsif ($statetransitPath[$j] eq 'I') {
						@emitvector = split(/\s+/, $insertscoreVector[$statePositions[$j]]);
	 				}
	 				elsif ($statetransitPath[$j] eq 'D' || $statetransitPath[$j] eq 'U') {	# Creates an empty emission score
	 					push(@emitvector,0); $idx=0;
					}
					else { push(@emitvector,0); $idx=0; }

					# Get the emission score per position
					$AAletters = join('',@alphabets); $idx = index($AAletters, $tmp2[$j]);
					$emitscore = $emitvector[$idx];

					# Get the transition score per position
					if ($j<scalar(@statetransitPath)-1) {
						# m->m   m->i   m->d   i->m   i->i   d->m   d->d   b->m   m->e
						@transitvector = split(/\s+/, $statetransitVector[$statePositions[$j]+1]);
						if ($statetransitPath[$j] eq 'M' && $statetransitPath[$j+1] eq 'M') {
							if ($transitvector[0] ne '*') { $transitscore = $transitvector[0]; } else { $transitscore = 0; }
 						}
						elsif ($statetransitPath[$j] eq 'M' && $statetransitPath[$j+1] eq 'I') {
							if ($transitvector[1] ne '*') { $transitscore = $transitvector[1]; } else { $transitscore = 0; }
						}
						elsif ($statetransitPath[$j] eq 'M' && $statetransitPath[$j+1] eq 'D') {
							if ($transitvector[2] ne '*') { $transitscore = $transitvector[2]; } else { $transitscore = 0; }
						}
						elsif ($statetransitPath[$j] eq 'I' && $statetransitPath[$j+1] eq 'M') {
							if ($transitvector[3] ne '*') { $transitscore = $transitvector[3]; } else { $transitscore = 0; }
						}
						elsif ($statetransitPath[$j] eq 'I' && $statetransitPath[$j+1] eq 'I') {
							if ($transitvector[4] ne '*') { $transitscore = $transitvector[4]; } else { $transitscore = 0; }
						}
						elsif ($statetransitPath[$j] eq 'D' && $statetransitPath[$j+1] eq 'M') {
							if ($transitvector[5] ne '*') { $transitscore = $transitvector[5]; } else { $transitscore = 0; }
						}
						elsif ($statetransitPath[$j] eq 'D' && $statetransitPath[$j+1] eq 'D') {
							if ($transitvector[6] ne '*') { $transitscore = $transitvector[6]; } else { $transitscore = 0; }
						}
						elsif ($statetransitPath[$j] eq 'B' && $statetransitPath[$j+1] eq 'M') {
							if ($transitvector[7] ne '*') { $transitscore = $transitvector[7]; } else { $transitscore = 0; }
						}
						elsif ($statetransitPath[$j] eq 'M' && $statetransitPath[$j+1] eq 'E') {
							if ($transitvector[8] ne '*') { $transitscore = $transitvector[8]; } else { $transitscore = 0; }
						}
						else { $transitscore = 0; }
					}
					else { $transitscore = 0; }	# set the last transition ('D->E' or 'M->E') to zero
#					print $j."\t".$statePositions[$j]."\t".$tmp1[$j]."\t".$tmp2[$j]."\t".$statetransitPath[$j]."\t".$alphabets[$idx]."\t".$emitscore."\t".$transitscore."\n";

					# Store/Compute the per position result cummulatively
					push(@tmp3, $emitscore);
					push(@tmp4, $transitscore);
					$logoddscore = $logoddscore + $emitscore + $transitscore;
				}

				# Save the total log odd score, emission per column, transit per column for each sequence
				push(@scorelist, $logoddscore/1000);
				$var1 = join(' ', @tmp3); push(@emitscorelist, $var1);
				$var2 = join(' ', @tmp4); push(@transitscorelist, $var2);
#				print $logoddscore."\t".scalar(@tmp3)."\t".scalar(@tmp4)."\n";
			}
		}
	}

	if (!(scalar(@scorelist)==scalar(@emitscorelist) && scalar(@scorelist)==scalar(@transitscorelist) && $fixedtransitscore ne "" && scalar(@scorelist)>0)) {
		@scorelist=(); @emitscorelist=(); @transitscorelist=(); $fixedtransitscore="";
		if ($msgflag eq 'ON') { print "Error dissecting HMMER scores...\n"; }
	}
	return (\@scorelist, \@emitscorelist, \@transitscorelist, $fixedtransitscore, \@alignments, \@errorstatus);
}
1;
