# Supplementary material for: On the necessity of dissecting sequence similarity scores into segment-specific contributions for inferring protein homology, function prediction and annotation
Source: BMC Bioinformatics. 2014 Jun 2;15:166. doi: 10.1186/1471-2105-15-166 (PMC4061105; doi:10.1186/1471-2105-15-166)
Supplement: Additional file 1 — Zip-archive of the software DissectHMMER. This archive contains all files to create a program executable for dissecting the score for a given HMMER2/3 protein domain model – query sequence alignment. [file 1471-2105-15-166-S1.zip › configs.pm]

#---------------------------------------------------------------------------------------
# Singapore, 21st October 2013

# ACADEMIC SOFTWARE LICENSE for TMSOC
# ***********************************

# Copyright:
# Wing-Cheong Wong
# Bioinformatics Institute (BII) A*STAR Singapore

# This software is subjected to license restrictions. The software is
# provided as is. In its present form and without written consent of 
# the copyright holder, the software is provided in accordance with GPL
# (www.gnu.org/licenses/gpl.html). Among other issues, this excludes any
# warranty and indemnity when using this software. For a commercial license,
# please approach the authors (via email to wongwc@bii.a-star.edu.sg).

# When publishing results with this software, please refer to:
# Wing-Cheong Wong, Sebastian Maurer-Stroh, Birgit Eisenhaber, Frank Eisenhaber, 2013, 
# On the necessity of dissecting sequence similarity scores into segment-specific 
# contributions for inferring protein homology, function prediction and annotation
#
# When observing bugs or strange behavior of the software, the user is 
# encouraged to contact the authors.

#---------------------------------------------------------------------------------------
#!/usr/bin/perl
package configs;

use strict;	# Forces variables to be declared
use warnings;

# HMMER variants program path
our $HMMER2PATH = '/home/dissectHMMER/swsuite/hmmer2/';
our $HMMER3PATH = '/home/dissectHMMER/swsuite/hmmer3/';

our $SEQDATAPATH = '/home/dissectHMMER/data/UniProt/';

1;
