# Supplementary material for: On the necessity of dissecting sequence similarity scores into segment-specific contributions for inferring protein homology, function prediction and annotation
Source: BMC Bioinformatics. 2014 Jun 2;15:166. doi: 10.1186/1471-2105-15-166 (PMC4061105; doi:10.1186/1471-2105-15-166)
Supplement: Additional file 1 — Zip-archive of the software DissectHMMER. This archive contains all files to create a program executable for dissecting the score for a given HMMER2/3 protein domain model – query sequence alignment. [file 1471-2105-15-166-S1.zip › generateminiHMMERanalysis.pm]

#---------------------------------------------------------------------------------------
# Singapore, 21st October 2013

# ACADEMIC SOFTWARE LICENSE for TMSOC
# ***********************************

# Copyright:
# Wing-Cheong Wong
# Bioinformatics Institute (BII) A*STAR Singapore

# This software is subjected to license restrictions. The software is
# provided as is. In its present form and without written consent of 
# the copyright holder, the software is provided in accordance with GPL
# (www.gnu.org/licenses/gpl.html). Among other issues, this excludes any
# warranty and indemnity when using this software. For a commercial license,
# please approach the authors (via email to wongwc@bii.a-star.edu.sg).

# When publishing results with this software, please refer to:
# Wing-Cheong Wong, Sebastian Maurer-Stroh, Birgit Eisenhaber, Frank Eisenhaber, 2013, 
# On the necessity of dissecting sequence similarity scores into segment-specific 
# contributions for inferring protein homology, function prediction and annotation
#
# When observing bugs or strange behavior of the software, the user is 
# encouraged to contact the authors.

#---------------------------------------------------------------------------------------
use strict;	# Forces variables to be declared
use configs;

use retrieveHMMER2HitsInfo;
use retrieveHMMER3HitsInfo;
use reconcileHMMERhitseq;
use getHMMEREVDparameters;
use getHMMERdomLen;
use computelogoddscore;
use computeEvaluesHMMER2;

sub generateminiHMMERanalysis {
	my($domainInfo, $stockholmfile, $mode) = @_;

	my $i;
	my $j;
	my $k;
	my $n;
	my $line;
	my @tmp;
	my @tmp1;
	my @tmp2;
	my @tmp3;
	my @tmp4;
	my @tmp5;
	my @tmp6;
	my @tmp7;
	my @tmp8;
	my $var1;
	my $var2;
	my $var3;
	my $var4;
	my $var5;
	my $count;
	my $dbsize = 540261;	# Size of UniProt as of April 2013

	my $errors = 0;

	# Grab the globular and non-globular segments
	my $nonglobseg=""; my $globseg="";
	@tmp1 = split(/\;/, $domainInfo);
	if (scalar(@tmp1) == 2) {
		$nonglobseg=$tmp1[0]; $globseg=$tmp1[1];
	}
	else { $errors = $errors+1; }

	# Grab the domainname from the name of the stockholm file
	my $filename; my $domainName="";
	if (index($stockholmfile,'.sto')>-1) {
		$domainName = substr($stockholmfile, 0, index($stockholmfile,'.sto'));
		$filename = $domainName;
	}
	else { $errors = $errors+1; }
	
	# Check for inputs
	if ($errors > 0) { return; }


	my @fastaSeq;
	my $command1; my $command2;
	my $flagFASTA; my $flagFASTAhmmer2; my $flagFASTAhmmer3; my $flagbuildHMMER2; my $flagbuildHMMER3; my $flagsearchHMMER2; my $flagsearchHMMER3; my $flagAdjustHMMER3;
	my $arrayRef1; my $arrayRef2;

	my $statusHMMER2; my $statusHMMER3;
	my @indexlist; my $indexRef; my @indexlist1to1; my @indexlistorphan;
	my $hmm2idx; my $hmm3idx;

	my $hmmsearchfile3; my $modelfile3; my $hmmpara3;
	my $seqnameRef3; my $scoreRef3; my $evalueRef3; my $hmmseqRef3; my $hitseqRef3; my $hmmposRef3; my $hitposRef3; my $patternRef3;
	my @seqname3; my @score3; my @evalue3; my @hmmseq3; my @hitseq3; my @hmmpos3; my @hitpos3; my @matchpattern3;
	my @seqlogoddscore3; my @seqemission3; my @seqtransition3; my $fixedtransitscore3; my @alignments3; my @errorstate3;
	my $seqlogoddscoreRef3; my $seqemissionRef3; my $seqtransitionRef3; my $fixedscore3; my $alignmentRef3; my $errorRef3;

	my $hmmsearchfile2; my $modelfile2; my $hmmpara2;
	my $seqnameRef2; my $scoreRef2; my $evalueRef2; my $hmmseqRef2; my $hmmposRef2; my $hitseqRef2;
	my @seqname2; my @score2; my @evalue2; my @hitseq2; my @hmmseq2; my @hmmpos2;
	my @seqlogoddscore2; my @seqemission2; my @seqtransition2; my $fixedtransitscore2; my @alignments2; my @errorstate2;
	my $seqlogoddscoreRef2; my $seqemissionRef2; my $seqtransitionRef2; my $fixedscore2; my $alignmentRef2; my $errorRef2;

	my $globscore; my $nonglobscore; my $falsehitflag;

	my $recompEvalue1; my $recompEvalue2; my $recompEvalue; my $EVDevalue; my $bayesEvalue;
	my $hmmer2Evalue1; my $hmmer2Evalue2; my $hmmer2EvalueGlob; my $hmmer2EvalueNonGlob;
	my $hmmer3Evalue1; my $hmmer3Evalue2; my $hmmer3EvalueGlob; my $hmmer3EvalueNonGlob;

	my $classtype;
	my $domainLength = 0;

	my $header; my @report;
	if ($domainName ne "" && $globseg ne "" && $globseg ne "") {

		$header = "";
		if ($nonglobseg ne '-') {

			# Create HMMER2 model file
			$flagbuildHMMER2=0;
			$command1 = $configs::HMMER2PATH.'hmmbuild -F --amino --fast --gapmax 1 '.$filename.'.model2 '.$filename.'.sto > dummy.txt';
			$command2 = $configs::HMMER2PATH.'hmmcalibrate --seed 0 --num 5000 '.$filename.'.model2 > dummy.txt';
#			$command1 = '/home/dissectHMMER/swsuite/hmmer2/hmmbuild -F --amino --fast --gapmax 1 '.$filename.'.model2 '.$filename.'.sto > dummy.txt';
#			$command2 = '/home/dissectHMMER/swsuite/hmmer2/hmmcalibrate --seed 0 --num 5000 '.$filename.'.model2 > dummy.txt';
			if (system($command1)==0) { if (system($command2)==0) { $flagbuildHMMER2=1; $hmmpara2=getHMMEREVDparameters($filename.'.model2', 'EVD'); $domainLength = getHMMERdomLen($filename.'.model2'); } }

			# Create HMMER3 model file and convert it to HMMER2 compatible
			$flagbuildHMMER3=0;
			$command1 = $configs::HMMER3PATH.'hmmbuild --amino --fast --symfrac 0.0 '.$filename.'.model3 '.$filename.'.sto > dummy.txt';
			$command2 = $configs::HMMER3PATH.'hmmconvert -2 '.$filename.'.model3 > '.$filename.'.model3to2';
#			$command1 = '/home/dissectHMMER/swsuite/hmmer3/hmmbuild --amino --fast --symfrac 0.0 '.$filename.'.model3 '.$filename.'.sto > dummy.txt';
#			$command2 = '/home/dissectHMMER/swsuite/hmmer3/hmmconvert -2 '.$filename.'.model3 > '.$filename.'.model3to2';
			if (system($command1)==0) { if (system($command2)==0) { $flagbuildHMMER3=1;  $hmmpara3=getHMMEREVDparameters($filename.'.model3', 'STATS LOCAL FORWARD'); } }	# MSV,VITERBI,FORWARD*

#			print "HMMER2 EVD: ".$hmmpara2."\tHMMER3 EVD: ".$hmmpara3."\n";
#			print "domain length: ".$domainLength."\n";

			$header = $domainName."\t".$domainLength."\t".$nonglobseg."\t".$globseg."\t";

			# Create the FASTA file from the STOCKHOLM alignment file for hmmsearch
			($arrayRef1, $arrayRef2) = readStockholm($filename.'.sto');
			@fastaSeq = @$arrayRef2;
			$flagFASTA = 0;
			if (scalar(@fastaSeq) > 0) {
				# Create seed sequence database for calibration purpose
				open(MYFILE1, "> myseq.fasta");
				for ($j=0; $j<scalar(@fastaSeq); $j++) { print MYFILE1 $fastaSeq[$j]."\n"; }
				close(MYFILE1);
				$flagFASTA = 1;
			}

			# Perform hmmsearch for HMMER2 and HMMER3 with null2 option 'OFF'
			if ($mode eq 'UNIPROTSEARCH') {	# against UniProt database
				$command1 = $configs::HMMER2PATH.'hmmsearch --null2 -E 10 '.$filename.'.model2 '.$configs::SEQDATAPATH.'uniprot_sprot_Apr2013.fasta > '.$filename.'.hmmout2';
				$command2 = $configs::HMMER3PATH.'hmmsearch --nonull2 --nobias -E 10 '.$filename.'.model3 '.$configs::SEQDATAPATH.'uniprot_sprot_Apr2013.fasta > '.$filename.'.hmmout3';
#				$command1 = '/home/dissectHMMER/swsuite/hmmer2/hmmsearch --null2 -E 10 '.$filename.'.model2 /home/dissectHMMER/data/UniProt/uniprot_sprot_Apr2013.fasta > '.$filename.'.hmmout2';
#				$command2 = '/home/dissectHMMER/swsuite/hmmer3/hmmsearch --nonull2 --nobias -E 10 '.$filename.'.model3 /home/dissectHMMER/data/UniProt/uniprot_sprot_Apr2013.fasta > '.$filename.'.hmmout3';
			}
			else {	# against SEED sequences from domain
				$command1 = $configs::HMMER2PATH.'hmmsearch --null2 -E 10 '.$filename.'.model2 myseq.fasta > '.$filename.'.hmmout2';
				$command2 = $configs::HMMER3PATH.'hmmsearch --nonull2 --nobias -E 10 '.$filename.'.model3 myseq.fasta > '.$filename.'.hmmout3';
#				$command1 = '/home/dissectHMMER/swsuite/hmmer2/hmmsearch --null2 -E 10 '.$filename.'.model2 myseq.fasta > '.$filename.'.hmmout2';
#				$command2 = '/home/dissectHMMER/swsuite/hmmer3/hmmsearch --nonull2 --nobias -E 10 '.$filename.'.model3 myseq.fasta > '.$filename.'.hmmout3';
			}
			if ($flagbuildHMMER2==1 && $flagbuildHMMER3==1 && $flagFASTA==1) {
				$flagsearchHMMER2 = 0; $flagsearchHMMER3 = 0;
				if (system($command1)==0) { $flagsearchHMMER2 = 1; }
				if (system($command2)==0) { $flagsearchHMMER3 = 1; }
			}

			# Retrieve hmmsearch results from HMMER2 and HMMER3
			if ($flagsearchHMMER2==1 && $flagsearchHMMER3==1) {
				$hmmsearchfile2 = $filename.'.hmmout2';
				($seqnameRef2, $scoreRef2, $evalueRef2, $hmmseqRef2, $hmmposRef2, $hitseqRef2) = retrieveHMMER2HitsInfo($hmmsearchfile2);
				@seqname2=@$seqnameRef2; @score2=@$scoreRef2; @evalue2=@$evalueRef2; @hmmseq2=@$hmmseqRef2; @hitseq2=@$hitseqRef2; @hmmpos2=@$hmmposRef2;

				$hmmsearchfile3 = $filename.'.hmmout3';
				($seqnameRef3, $scoreRef3, $evalueRef3, $hmmseqRef3, $hitseqRef3, $hmmposRef3, $hitposRef3, $patternRef3) = retrieveHMMER3HitsInfo($hmmsearchfile3);
				@seqname3=@$seqnameRef3; @score3=@$scoreRef3; @evalue3=@$evalueRef3; @hmmseq3=@$hmmseqRef3; @hitseq3=@$hitseqRef3; @hmmpos3=@$hmmposRef3; @hitpos3=@$hitposRef3; @matchpattern3=@$patternRef3;

#				for ($j=0; $j<scalar(@hmmseq3); $j++) { print $hmmpos3[$j]."\t".$hitpos3[$j]."\n".$hmmseq3[$j]."\n".$hitseq3[$j]."\n"; }
			}

			$statusHMMER2 = (scalar(@seqname2)>0 && scalar(@seqname2)==scalar(@score2) && scalar(@seqname2)==scalar(@evalue2) && scalar(@seqname2)==scalar(@hmmseq2) && scalar(@seqname2)==scalar(@hitseq2) && scalar(@seqname2)==scalar(@hmmpos2));
			$statusHMMER3 = (scalar(@seqname3)>0 && scalar(@seqname3)==scalar(@score3) && scalar(@seqname3)==scalar(@evalue3) && scalar(@seqname3)==scalar(@hmmseq3) && scalar(@seqname3)==scalar(@hitseq3) && scalar(@seqname3)==scalar(@hmmpos3));
#			print $statusHMMER2."\t".$statusHMMER3."\n";

			if ($statusHMMER2==1 && $statusHMMER3==1) {
				# Ensure that the HMMER2 hmm sequences are full-length
				($arrayRef1, $arrayRef2) = makeHMMER2fulllength(\@hmmseq2, \@hitseq2, \@score2);
				@hmmseq2 = @$arrayRef1; @hitseq2 = @$arrayRef2;

				# Decompose the log odd score in HMMER2
				$modelfile2 = $filename.'.model2';
				($seqlogoddscoreRef2, $seqemissionRef2, $seqtransitionRef2, $fixedscore2, $alignmentRef2, $errorRef2) = computelogoddscore(\@hmmseq2, \@hitseq2, \@hmmpos2, \@score2, $modelfile2);
				@seqlogoddscore2 = @$seqlogoddscoreRef2; @seqemission2 = @$seqemissionRef2; @seqtransition2 = @$seqtransitionRef2; $fixedtransitscore2 = $fixedscore2; @alignments2 = @$alignmentRef2; @errorstate2=@$errorRef2;

				# Decompose the log odd score in HMMER3
				$modelfile3 = $filename.'.model3to2';
				($seqlogoddscoreRef3, $seqemissionRef3, $seqtransitionRef3, $fixedscore3, $alignmentRef3, $errorRef3) = computelogoddscore(\@hmmseq3, \@hitseq3, \@hmmpos3, \@score3, $modelfile3);
				@seqlogoddscore3 = @$seqlogoddscoreRef3; @seqemission3 = @$seqemissionRef3; @seqtransition3 = @$seqtransitionRef3; $fixedtransitscore3 = $fixedscore3; @alignments3 = @$alignmentRef3; @errorstate3=@$errorRef3;

				# Get the links of each HMMER2 hit to one or more HMMER3 hits but resolve towards 1:1 r/s (go for maximum HMMER3 score)
				($indexRef) = reconcileHMMERhitseq(\@seqname2, \@seqname3);
				@indexlist = @$indexRef;

				# Resolve a 1:1 relationship between HMMER2 and HMMER3 paired hits
				my $maxscore; my $maxidx; my $pairedseedcount;
				for ($j=0,@indexlist1to1=(),@indexlistorphan=(),$pairedseedcount=0; $j<scalar(@indexlist); $j++) {
#					print $indexlist[$j]."\n";
					@tmp1 = split(/\;/, $indexlist[$j]);	# Get HMMER2 hit name e.g. 10;17 18 (HMMER2's 10th entry corresponds to HMMER3s' 17th,18th entries)
					@tmp2 = split(/\s+/, $tmp1[1]);		# Get HMMER3 hit name(s)
					$hmm2idx = $tmp1[0];

					if ($hmm2idx > -1) {			# Ensure that this does not point to an orphan entry in HMMER3 e.g. -1;61
						if (scalar(@tmp2) > 1) {
							$pairedseedcount = $pairedseedcount + 1;	# Count this seed sequence

							# If 1:n (HMMER2:HMMER3) situation, create the same HMMER2 to HMMER3 n times
							for ($k=0; $k<scalar(@tmp2); $k++) {
								$hmm3idx = $tmp2[$k];
								push(@indexlist1to1, $hmm2idx.";".$hmm3idx);
							}
						}
						else {
							# If 1:1 situation, ensure that this does not point to an orphan entry in HMMER2 e.g. 111;-1
							if ($tmp2[0] > -1) {
								push(@indexlist1to1, $indexlist[$j]);
								$pairedseedcount = $pairedseedcount + 1;	# Count this seed sequence
							}
							else { push(@indexlistorphan, $indexlist[$j]); }	# HMMER2 only hits
						}
					}
					else { push(@indexlistorphan, $indexlist[$j]); }	# HMMER3 only hits
				}
#				for ($j=0; $j<scalar(@indexlistorphan); $j++) { print $indexlistorphan[$j]."\n"; }

				# Perform the paired HMMER2/3 hits analysis
				@report=();
				@tmp3=();@tmp4=();@tmp5=();@tmp6=();
				for ($j=0; $j<scalar(@indexlist1to1); $j++) {
					@tmp1 = split(/\;/, $indexlist1to1[$j]);	# Get HMMER2 hit name e.g. 10;17 18 (HMMER2's 10th entry corresponds to HMMER3s' 17th,18th entries)
#					@tmp2 = split(/\s+/, $tmp1[1]);			# Get HMMER3 hit name(s)
					$hmm2idx = $tmp1[0]; $hmm3idx = $tmp1[1];

					# Compute globular and non-globular scores with the upper and lower estimates based on 95% C.I. (HMMER2)
					($falsehitflag, $globscore, $nonglobscore) = computeSegmentScores($seqname2[$hmm2idx], $alignments2[$hmm2idx], $seqemission2[$hmm2idx], $seqtransition2[$hmm2idx], $domainLength, $nonglobseg, $globseg);
					if ($falsehitflag > -1) {

						# Recompute E-values of original log odd scores (HMMER2)
						($recompEvalue1, $EVDevalue, $bayesEvalue) = computeEvaluesHMMER2($hmmpara2, $dbsize, $score2[$hmm2idx]);		# original score
						($recompEvalue2, $EVDevalue, $bayesEvalue) = computeEvaluesHMMER2($hmmpara2, scalar(@score2), $score2[$hmm2idx]);	# original score
						$hmmer2Evalue1 = $recompEvalue1;
						$hmmer2Evalue2 = $recompEvalue2;

						# Compute E-values of globular and non-globular score (HMMER2)
						($recompEvalue, $EVDevalue, $bayesEvalue) = computeEvaluesHMMER2($hmmpara2, $dbsize, $globscore); $hmmer2EvalueGlob = $EVDevalue;
						($recompEvalue, $EVDevalue, $bayesEvalue) = computeEvaluesHMMER2($hmmpara2, $dbsize, $nonglobscore); $hmmer2EvalueNonGlob = $EVDevalue;
					}
					else { $hmmer2EvalueGlob=-1; $hmmer2EvalueNonGlob=-1; }

					# Report the HMMER2 hits
					push(@report, "PAIRED\tGLOCAL\tHMMER2\t".$seqname2[$hmm2idx]."\t".$score2[$hmm2idx]."\t".$evalue2[$hmm2idx]."\t".$seqlogoddscore2[$hmm2idx]."\t".$hmmer2Evalue1."[".$dbsize."]\t".$globscore."\t".$hmmer2EvalueGlob."\t".$nonglobscore."\t".$hmmer2EvalueNonGlob."\t".$alignments2[$hmm2idx]);

					# Compute globular and non-globular scores with the upper and lower estimates based on 95% C.I.
					($falsehitflag, $globscore, $nonglobscore) = computeSegmentScores($seqname3[$hmm3idx], $alignments3[$hmm3idx], $seqemission3[$hmm3idx], $seqtransition3[$hmm3idx], $domainLength, $nonglobseg, $globseg);
					if ($falsehitflag > -1) {

						# Recompute E-values of original log odd scores (HMMER3)
						($recompEvalue, $EVDevalue, $bayesEvalue) = computeEvaluesHMMER2($hmmpara3, $dbsize, $score3[$hmm3idx]); $hmmer3Evalue1 = $EVDevalue;		# original score
						($recompEvalue, $EVDevalue, $bayesEvalue) = computeEvaluesHMMER2($hmmpara3, scalar(@score3), $score3[$hmm3idx]); $hmmer3Evalue2 = $EVDevalue;

						# Compute E-values of globular and non-globular score (HMMER3)
						($recompEvalue, $EVDevalue, $bayesEvalue) = computeEvaluesHMMER2($hmmpara3, $dbsize, $globscore); $hmmer3EvalueGlob = $EVDevalue;
						($recompEvalue, $EVDevalue, $bayesEvalue) = computeEvaluesHMMER2($hmmpara3, $dbsize, $nonglobscore); $hmmer3EvalueNonGlob = $EVDevalue;
					}
					else { $hmmer3EvalueGlob=-1; $hmmer3EvalueNonGlob=-1; }

					# Check HMMER3 alignment if it's local or global/glocal-like based on the starting or ending 'x'
					@tmp3 = split(/\;/, $alignments3[$hmm3idx]); @tmp3 = split(//, $tmp3[scalar(@tmp3)-2]);
					if ($tmp3[0] eq 'x' || $tmp3[scalar(@tmp3)-1] eq 'x') { $var1 = 'LOCAL'; } else { $var1 = 'GLOCAL'; }

					# Report the HMMER3 hits
					push(@report, "PAIRED\t".$var1."\tHMMER3\t".$seqname3[$hmm3idx]."\t".$score3[$hmm3idx]."\t".$evalue3[$hmm3idx]."\t".$seqlogoddscore3[$hmm3idx]."\t".$hmmer3Evalue1."[".$dbsize."]\t".$globscore."\t".$hmmer3EvalueGlob."\t".$nonglobscore."\t".$hmmer3EvalueNonGlob."\t".$alignments3[$hmm3idx]);
				}

				# Perform the orphaned HMMER2/3 hits analysis
				for ($j=0; $j<scalar(@indexlistorphan); $j++) {
					@tmp1 = split(/\;/, $indexlistorphan[$j]);
					$hmm2idx = $tmp1[0]; $hmm3idx = $tmp1[1];

					if ($hmm2idx>-1 && $hmm3idx==-1) {	# HMMER2 only hit
						# Compute globular and non-globular scores with the upper and lower estimates based on 95% C.I. (HMMER2)
						($falsehitflag, $globscore, $nonglobscore) = computeSegmentScores($seqname2[$hmm2idx], $alignments2[$hmm2idx], $seqemission2[$hmm2idx], $seqtransition2[$hmm2idx], $domainLength, $nonglobseg, $globseg);

						if ($falsehitflag > -1) {

							# Recompute E-values of original log odd scores (HMMER2)
							($recompEvalue1, $EVDevalue, $bayesEvalue) = computeEvaluesHMMER2($hmmpara2, $dbsize, $score2[$hmm2idx]); $hmmer2Evalue1 = $EVDevalue;
							($recompEvalue2, $EVDevalue, $bayesEvalue) = computeEvaluesHMMER2($hmmpara2, scalar(@score2), $score2[$hmm2idx]); $hmmer2Evalue2 = $EVDevalue;

							# Compute E-values of globular and non-globular score (HMMER2)
							($recompEvalue, $EVDevalue, $bayesEvalue) = computeEvaluesHMMER2($hmmpara2, $dbsize, $globscore); $hmmer2EvalueGlob = $EVDevalue;
							($recompEvalue, $EVDevalue, $bayesEvalue) = computeEvaluesHMMER2($hmmpara2, $dbsize, $nonglobscore); $hmmer2EvalueNonGlob = $EVDevalue;
						}
						else { $hmmer2EvalueGlob=-1; $hmmer2EvalueNonGlob=-1; }

						# Report the HMMER2 hits
						push(@report, "ORPHANED\tGLOCAL\tHMMER2\t".$seqname2[$hmm2idx]."\t".$score2[$hmm2idx]."\t".$evalue2[$hmm2idx]."\t".$seqlogoddscore2[$hmm2idx]."\t".$hmmer2Evalue1."[".$dbsize."]\t".$globscore."\t".$hmmer2EvalueGlob."\t".$nonglobscore."\t".$hmmer2EvalueNonGlob."\t".$alignments2[$hmm2idx]);
					}
					elsif ($hmm2idx==-1 && $hmm3idx>-1) {	# HMMER3 only hit

						($falsehitflag, $globscore, $nonglobscore) = computeSegmentScores($seqname3[$hmm3idx], $alignments3[$hmm3idx], $seqemission3[$hmm3idx], $seqtransition3[$hmm3idx], $domainLength, $nonglobseg, $globseg);
						if ($falsehitflag > -1) {

							# Recompute E-values of original log odd scores (HMMER3)
							($recompEvalue, $EVDevalue, $bayesEvalue) = computeEvaluesHMMER2($hmmpara3, $dbsize, $score3[$hmm3idx]); $hmmer3Evalue1 = $EVDevalue;
							($recompEvalue, $EVDevalue, $bayesEvalue) = computeEvaluesHMMER2($hmmpara3, scalar(@score3), $score3[$hmm3idx]); $hmmer3Evalue2 = $EVDevalue;

							# Compute E-values of globular and non-globular score(HMMER3)
							($recompEvalue, $EVDevalue, $bayesEvalue) = computeEvaluesHMMER2($hmmpara3, $dbsize, $globscore); $hmmer3EvalueGlob = $EVDevalue;
							($recompEvalue, $EVDevalue, $bayesEvalue) = computeEvaluesHMMER2($hmmpara3, $dbsize, $nonglobscore); $hmmer3EvalueNonGlob = $EVDevalue;
						}
						else { $hmmer3EvalueGlob=-1; $hmmer3EvalueNonGlob=-1; }

						# Check HMMER3 alignment if it's local or global/glocal-like based on the starting or ending 'x'
						@tmp3 = split(/\;/, $alignments3[$hmm3idx]); @tmp3 = split(//, $tmp3[scalar(@tmp3)-2]);
						if ($tmp3[0] eq 'x' || $tmp3[scalar(@tmp3)-1] eq 'x') { $var1 = 'LOCAL'; } else { $var1 = 'GLOCAL'; }

						# Report the HMMER3 hits
						push(@report, "ORPHANED\t".$var1."\tHMMER3\t".$seqname3[$hmm3idx]."\t".$score3[$hmm3idx]."\t".$evalue3[$hmm3idx]."\t".$seqlogoddscore3[$hmm3idx]."\t".$hmmer3Evalue1."[".$dbsize."]\t".$globscore."\t".$hmmer3EvalueGlob."\t".$nonglobscore."\t".$hmmer3EvalueNonGlob."\t".$alignments3[$hmm3idx]);
					}
					else {}	# do nothing
				}
				# Report the hits
				if (scalar(@report)>0) {
					print $header."\n";
					print "GROUP\tHMMTYPE\tVERSION\tHITNAME\tORIGSCORE\tORIGEVALUE\tRECONSCORE\tCOMMONEVALUE\tFOLDSCORE\tREMNANTSCORE\tFOLDEVALUE\tREMNANTEVALUE\tALIGNMENT\n";
					for ($k=0; $k<scalar(@report); $k++) { print $report[$k]."\n"; } print "\n";
				}
			}
			# Clean up the files
			unlink('dummy.txt');
			unlink('myseq.fasta');
		}
	}
}

sub makeHMMER2fulllength {
	my ($hmmseq2Ref, $hitseq2Ref, $score2Ref) = @_;
	my @hmmseq2 = @$hmmseq2Ref;
	my @hitseq2 = @$hitseq2Ref;
	my @score2 = @$score2Ref;

	my $i; my $j;
	my @tmp;
	my $maxscore; my $maxidx; my $refhmmseq;
	my $offset; my $tailseq;

	if (scalar(@hmmseq2)==scalar(@hitseq2) && scalar(@hmmseq2)==scalar(@score2) && scalar(@hmmseq2)>0) {
		# Get the reference hmm sequence based on the highest score
		$maxscore=$score2[0]; $maxidx=0; $refhmmseq=$hmmseq2[0];
		for ($i=1; $i<scalar(@score2); $i++) {
			if ($score2[$i] > $maxscore) { $maxscore=$score2[$i]; $maxidx=$i; $refhmmseq=$hmmseq2[$i]; }
		}
#		print $maxscore."\t".$maxidx."\t".$refhmmseq."\n";

		for ($i=0; $i<scalar(@hmmseq2); $i++) {
			if (index($refhmmseq, $hmmseq2[$i]) == 0) {	# The hmm-reference and hmm-sequence are aligned at the first position
				$offset = length($hmmseq2[$i]);
				$tailseq = substr($refhmmseq, $offset);

				# Patch (i) the tail hmm sequence and (ii) add the necessary gaps in the hit sequence (if any)
				$hmmseq2[$i] = $hmmseq2[$i].$tailseq;
				for ($j=0; $j<length($refhmmseq)-$offset; $j++) { $hitseq2[$i] = $hitseq2[$i].'-'; }

#				print $offset."\n".$tailseq."\n".$refhmmseq."\n".$hmmseq2[$i]."\n".$hitseq2[$i]."\n";
			}
		}
	}
	return (\@hmmseq2, \@hitseq2);
}

sub computeSegmentScores {
	my($seqname, $alignment, $emitVector, $transitVector, $domainLength, $nonglobSeg, $globSeg) = @_;

	my $i;
	my $j;
	my @tmp1;
	my @tmp2;
	my @tmp3;
	my @tmp4;

	my $HMMSeq;
	my $hitSeq;
	my $HMMstates;
	my @insertPos;

	my $newHMMSeq;
	my $newhitSeq;
	my $newemitVector;
	my $newtransitVector;

#	print $seqname."\t".$domainLength."\t".$nonglobSeg."\t".$globSeg."\n";
#	print $emitVector."\n".$transitVector."\n";

	@tmp1 = split(/\;/, $alignment);
	$HMMSeq = $tmp1[0]; $hitSeq = $tmp1[1]; $HMMstates = $tmp1[2];

	# Find the INSERT positions if exists
	@tmp1 = split(//, $HMMSeq);
	for ($i=0,@insertPos=(); $i<scalar(@tmp1); $i++) { if ($tmp1[$i] eq '-') { push(@insertPos, $i); } }

	# Create an alignment that is equal to the domain model length (shorten if necessary)
	@tmp1 = split(//, $HMMSeq); @tmp2 = split(//, $hitSeq);
	@tmp3 = split(/\s+/, $emitVector); @tmp4 = split(/\s+/, $transitVector);
	if (scalar(@tmp1)==scalar(@tmp2) && scalar(@tmp1)==scalar(@tmp3) && scalar(@tmp1)==scalar(@tmp4) && scalar(@tmp1)>0) {
		if (scalar(@tmp1) == $domainLength) {	# Alignment is equal to domain model length
			$newHMMSeq = $HMMSeq;
			$newhitSeq = $hitSeq;
			$newemitVector = $emitVector;
			$newtransitVector = $transitVector;
		}
		else {
			for ($i=0,$newHMMSeq="",$newhitSeq=""; $i<scalar(@tmp1); $i++) {
				if ($tmp1[$i] ne '-') {
					if ($newHMMSeq eq "") { $newHMMSeq = $tmp1[$i]; } else { $newHMMSeq = $newHMMSeq.$tmp1[$i]; }
					if ($newhitSeq eq "") { $newhitSeq = $tmp2[$i]; } else { $newhitSeq = $newhitSeq.$tmp2[$i]; }
					if ($newemitVector eq "") { $newemitVector = $tmp3[$i]; } else { $newemitVector = $newemitVector." ".$tmp3[$i]; }
					if ($newtransitVector eq "") { $newtransitVector = $tmp4[$i]; } else { $newtransitVector = $newtransitVector." ".$tmp4[$i]; }
				}
			}
		}
	}
	else { $newHMMSeq=""; $newhitSeq=""; $newemitVector=""; $newtransitVector=""; }

	# Compute the globular and non-globular scores from the emission and transition scores
	my @segments; my @pos; my $nonglobScore; my $globScore; my $flag;
	@tmp1 = split(//, $newHMMSeq); @tmp2 = split(//, $newhitSeq);
	@tmp3 = split(/\s+/, $newemitVector); @tmp4 = split(/\s+/, $newtransitVector);
#	print scalar(@tmp3)."\t".scalar(@tmp4)."\t".scalar(@tmp1)."\t".scalar(@tmp2)."\t".scalar(@insertPos)."\t".$domainLength."\n";
	if (scalar(@tmp1)==scalar(@tmp2) && scalar(@tmp1)==scalar(@tmp3) && scalar(@tmp1)==scalar(@tmp4) && scalar(@tmp1)==$domainLength) {
		if ($nonglobSeg ne "-") {
			@segments = split(/\|/, $nonglobSeg);	# e.g. 40,54|70,109|112,154
			for ($i=0,$nonglobScore=0; $i<scalar(@segments); $i++) {
				@pos = split(/\,/, $segments[$i]);
				for ($j=$pos[0]; $j<=$pos[1]; $j++) {	# Add the emission and valid (i.e. non 'x') transition scores; Recall 'x' denotes silent 'DELETE' states for HMMER3 hits
					$nonglobScore = $nonglobScore + $tmp3[$j] + $tmp4[$j];
				}
			}
			$nonglobScore = $nonglobScore/1000;  $nonglobScore = sprintf('%.2f', $nonglobScore);
		}
		else { $nonglobScore = 0; }

		if ($globSeg ne "-") {
			@segments = split(/\|/, $globSeg);	# e.g. 40,54|70,109|112,154
			for ($i=0,$globScore=0; $i<scalar(@segments); $i++) {
				@pos = split(/\,/, $segments[$i]);
				for ($j=$pos[0]; $j<=$pos[1]; $j++) {	# Add the emission and valid (i.e. non 'x') transition scores; Recall 'x' denotes silent 'DELETE' states for HMMER3 hits
					$globScore = $globScore + $tmp3[$j] + $tmp4[$j];
				}
			}
			$globScore = $globScore/1000; $globScore = sprintf('%.2f', $globScore);
		}
		else { $globScore = 0; }
		if ($globScore > $nonglobScore) { $flag=0; } else { $flag=1; }
	}
	else { $flag=-1; $nonglobScore=""; $globScore=""; }

	return ($flag, $globScore, $nonglobScore);
}

sub readStockholm {
	my($datafile) = @_;

	my $i;
	my $line;
	my $start_parsing = 0;
	my @tmp1;
	my @alignment = ();
	my @fastaSeq = ();

	# Read the STOCKHOLM format
	open (MYFILE1, $datafile);
	while (<MYFILE1>) {
		$line = $_;
		$line =~ s/\r//g; $line =~ s/\n//g;	# remove linefeed

		@tmp1 = split(/\s+/, $line);
		if ($tmp1[1] =~ /^STOCKHOLM/) {
			$start_parsing = 1;
			@alignment=();
		}
		if ($line =~ /\/\//) { $start_parsing = 0; }

		if ($start_parsing == 1) {
			# Look out for alignment
			@tmp1 = split(//, $line);
			if ($tmp1[0] ne '#') { push(@alignment, $line); }
		}
	}
	close(MYFILE1);

	for ($i=0; $i<scalar(@alignment); $i++) {
		@tmp1 = split(/\s+/, $alignment[$i]);
		$tmp1[1] =~ s/\.//g;
		push(@fastaSeq, '>'.$tmp1[0]."\n".$tmp1[1]);
	}
	return (\@alignment, \@fastaSeq);
}
1;
