# Supplementary material for: On the necessity of dissecting sequence similarity scores into segment-specific contributions for inferring protein homology, function prediction and annotation
Source: BMC Bioinformatics. 2014 Jun 2;15:166. doi: 10.1186/1471-2105-15-166 (PMC4061105; doi:10.1186/1471-2105-15-166)
Supplement: Additional file 1 — Zip-archive of the software DissectHMMER. This archive contains all files to create a program executable for dissecting the score for a given HMMER2/3 protein domain model – query sequence alignment. [file 1471-2105-15-166-S1.zip › getHMMEREVDparameters.pm]

#---------------------------------------------------------------------------------------
# Singapore, 21st October 2013

# ACADEMIC SOFTWARE LICENSE for TMSOC
# ***********************************

# Copyright:
# Wing-Cheong Wong
# Bioinformatics Institute (BII) A*STAR Singapore

# This software is subjected to license restrictions. The software is
# provided as is. In its present form and without written consent of 
# the copyright holder, the software is provided in accordance with GPL
# (www.gnu.org/licenses/gpl.html). Among other issues, this excludes any
# warranty and indemnity when using this software. For a commercial license,
# please approach the authors (via email to wongwc@bii.a-star.edu.sg).

# When publishing results with this software, please refer to:
# Wing-Cheong Wong, Sebastian Maurer-Stroh, Birgit Eisenhaber, Frank Eisenhaber, 2013, 
# On the necessity of dissecting sequence similarity scores into segment-specific 
# contributions for inferring protein homology, function prediction and annotation
#
# When observing bugs or strange behavior of the software, the user is 
# encouraged to contact the authors.

#---------------------------------------------------------------------------------------
use strict;	# Forces variables to be declared

sub getHMMEREVDparameters {
	my($modelfile, $tag) = @_;
	
	my @tmp;
	my $line;

	open (MYFILE1, $modelfile);
	while (<MYFILE1>) {
		$line = $_;
		$line =~ s/\r//g;	# remove linefeed
		$line =~ s/\n//g;	# remove linefeed

		# Grab the line : EVD   -54.914734   0.246046 or STATS LOCAL FORWARD   -4.2299  0.70890
		if ($line =~ /^$tag/) { @tmp = split(/\s+/, $line); }	
	}
	close(MYFILE1);
	
	# Grab the mean and spread	
	my $parameters;
	for (my $i=scalar(@tmp)-2,$parameters=""; $i<scalar(@tmp); $i++) {
		if ($parameters eq "") { $parameters = $tmp[$i]; }
		else { $parameters = $parameters."\t".$tmp[$i]; }
	}	
	return $parameters;
}
1;
