# Supplementary material for: On the necessity of dissecting sequence similarity scores into segment-specific contributions for inferring protein homology, function prediction and annotation
Source: BMC Bioinformatics. 2014 Jun 2;15:166. doi: 10.1186/1471-2105-15-166 (PMC4061105; doi:10.1186/1471-2105-15-166)
Supplement: Additional file 1 — Zip-archive of the software DissectHMMER. This archive contains all files to create a program executable for dissecting the score for a given HMMER2/3 protein domain model – query sequence alignment. [file 1471-2105-15-166-S1.zip › reconcileHMMERhitseq.pm]

#---------------------------------------------------------------------------------------
# Singapore, 21st October 2013

# ACADEMIC SOFTWARE LICENSE for TMSOC
# ***********************************

# Copyright:
# Wing-Cheong Wong
# Bioinformatics Institute (BII) A*STAR Singapore

# This software is subjected to license restrictions. The software is
# provided as is. In its present form and without written consent of 
# the copyright holder, the software is provided in accordance with GPL
# (www.gnu.org/licenses/gpl.html). Among other issues, this excludes any
# warranty and indemnity when using this software. For a commercial license,
# please approach the authors (via email to wongwc@bii.a-star.edu.sg).

# When publishing results with this software, please refer to:
# Wing-Cheong Wong, Sebastian Maurer-Stroh, Birgit Eisenhaber, Frank Eisenhaber, 2013, 
# On the necessity of dissecting sequence similarity scores into segment-specific 
# contributions for inferring protein homology, function prediction and annotation
#
# When observing bugs or strange behavior of the software, the user is 
# encouraged to contact the authors.

#---------------------------------------------------------------------------------------
sub reconcileHMMERhitseq {
	# We assume that HMMER2 is always performed in global mode so that the length of alignment is always greater than
	# that of HMMER3 (since we can't select global or local mode)

	my($hmmnameRef2, $hmmnameRef3) = @_;
	@seqnameHMM2 = @$hmmnameRef2;
	@seqnameHMM3 = @$hmmnameRef3;

	my $i;
	my $j;
	my $k;
	my $line;
	my @tmp;
	my @tmp1;
	my @tmp2;
	my @tmp3;
	my @tmp4;
	my $var1;
	my $var2;
	my $count;

#	for ($i=0; $i<scalar(@seqnameHMM3); $i++) { print $seqnameHMM3[$i]."\n"; }

	# Reset the flag for each HMMER3 hit entries
	my @statusHMM3 = ();
	for ($i=0; $i<scalar(@seqnameHMM3); $i++) { push(@statusHMM3, 0); }

	# Creates a list of links from a single HMMER2 hit to one or more HMMER3 hits
	my @indexlist;
	for ($i=0,@indexlist=(); $i<scalar(@seqnameHMM2); $i++) {
		for ($j=0,@tmp1=(); $j<scalar(@seqnameHMM3); $j++) {
			if ($statusHMM3[$j]==0 && $seqnameHMM2[$i] eq $seqnameHMM3[$j]) {
				push(@tmp1, $j);
				$statusHMM3[$j] = 1;
			}
		}
		if (scalar(@tmp1)>0) { $var1 = join(' ', @tmp1); }
		else { $var1 = -1; }
		push(@indexlist, $i.";".$var1);
	}

	# Create orphan entries (if necessary) where the index of HMMER2 hit is -1
	for ($i=0; $i<scalar(@seqnameHMM3); $i++) {
		if ($statusHMM3[$i] == 0) { push(@indexlist, "-1;".$i); }
	}

#	for ($i=0; $i<scalar(@indexlist); $i++) {
#		@tmp1 = split(/\;/, $indexlist[$i]);	# Get HMMER2 hit name
#		@tmp2 = split(/\s+/, $tmp1[1]);		# Get HMMER3 hit name(s)

#		if ($tmp1[0]>=0) { $var1 = $seqnameHMM2[$i]; } else { $var = "orphan"; }
#		print $var1."\t";
#		for ($j=0; $j<scalar(@tmp2); $j++) { print $seqnameHMM3[$tmp2[$j]]."\t"; } print "\n";
#	}
#	print "\n";

	return (\@indexlist);
}
1;
