# Supplementary material for: On the necessity of dissecting sequence similarity scores into segment-specific contributions for inferring protein homology, function prediction and annotation
Source: BMC Bioinformatics. 2014 Jun 2;15:166. doi: 10.1186/1471-2105-15-166 (PMC4061105; doi:10.1186/1471-2105-15-166)
Supplement: Additional file 1 — Zip-archive of the software DissectHMMER. This archive contains all files to create a program executable for dissecting the score for a given HMMER2/3 protein domain model – query sequence alignment. [file 1471-2105-15-166-S1.zip › retrieveHMMER2HitsInfo.pm]

#---------------------------------------------------------------------------------------
# Singapore, 21st October 2013

# ACADEMIC SOFTWARE LICENSE for TMSOC
# ***********************************

# Copyright:
# Wing-Cheong Wong
# Bioinformatics Institute (BII) A*STAR Singapore

# This software is subjected to license restrictions. The software is
# provided as is. In its present form and without written consent of 
# the copyright holder, the software is provided in accordance with GPL
# (www.gnu.org/licenses/gpl.html). Among other issues, this excludes any
# warranty and indemnity when using this software. For a commercial license,
# please approach the authors (via email to wongwc@bii.a-star.edu.sg).

# When publishing results with this software, please refer to:
# Wing-Cheong Wong, Sebastian Maurer-Stroh, Birgit Eisenhaber, Frank Eisenhaber, 2013, 
# On the necessity of dissecting sequence similarity scores into segment-specific 
# contributions for inferring protein homology, function prediction and annotation
#
# When observing bugs or strange behavior of the software, the user is 
# encouraged to contact the authors.

#---------------------------------------------------------------------------------------
use strict;	# Forces variables to be declared

sub retrieveHMMER2HitsInfo {
	my($hmmsearchfile) = @_;

	my $line;
	my $start_parsing;
	my @tmp;

	# Read HMMER2:hmmsearch file
	my $i;
	my $j;
	my @alnname;
	my @hmmseq;
	my @hmmpos;
	my @hitseq;
	my @searchscore;
	my @evalue;
	my @tmp1;
	my @tmp2;
	my $hmmAA;
	my $queryAA;
	my $endpos;
	my $linecount;
	$start_parsing = 0;
	@alnname = ();
	@hmmseq = ();
	@hmmpos = ();
	@hitseq = ();
	@searchscore = ();
	@evalue = ();
	$endpos = -1;
	open (MYFILE, $hmmsearchfile);
	while (<MYFILE>) {
		$line = $_;
		$line =~ s/\r//g;	# remove linefeed
		$line =~ s/\n//g;	# remove linefeed
		if ($line =~ /^Alignments of top-scoring domains:/) {
			$start_parsing = 1;
		}
		if ($line =~ /^Histogram of all scores:/) {
			$start_parsing = 0;
		}

		if ($start_parsing == 1) {
			# e.g. gi|124547499|ref|ZP_01706384.1|: domain 1 of 1, from 14 to 482: score -353.2, E = 8.7
			@tmp1 = split(/:/, $line);
			if (scalar(@tmp1) == 3) {
#				print $line."\n";
				$hmmAA = ""; $queryAA = ""; $linecount = 0;
				push(@alnname, $tmp1[0]);

				@tmp2 = split(/\s+/, $tmp1[1]);		# Get the last position of the hit alignment, to detect stop point
				$endpos = $tmp2[scalar(@tmp2)-1];

				@tmp2 = split(/\s+/, $tmp1[2]);		# Get the e-value of the alignment
				push(@evalue, $tmp2[scalar(@tmp2)-1]);

				$tmp2[scalar(@tmp2)-4] =~ s/\,//g;	# Get the log odd score of the alignment
				push(@searchscore, $tmp2[scalar(@tmp2)-4]);

			}
			else {
				@tmp2 = split(/\s+/, $line);
				if ($endpos == $tmp2[scalar(@tmp2)-1]) {
					$queryAA = $queryAA.$tmp2[3];
					push(@hmmseq, uc($hmmAA));
					push(@hitseq, uc($queryAA));
#					print $hmmAA."\n";
#					print $queryAA."\n";
				}
				else {
					if (($linecount%4)==0) {
#						$tmp2[1] =~ s/[*-><]//g;
						$tmp2[1] =~ s/\-//g;
						$tmp2[1] =~ s/\*//g;
						$tmp2[1] =~ s/\>//g;
						$tmp2[1] =~ s/\<//g;
						$tmp2[1] =~ s/\./-/g;
						$hmmAA = $hmmAA.$tmp2[1];
					}
					if (($linecount%4)==2) {
						$queryAA = $queryAA.$tmp2[3];
					}
					$linecount = $linecount + 1;
				}
			}

		}
	}
	close(MYFILE);

#	print scalar(@alnname)." ".scalar(@hmmseq)." ".scalar(@hitseq)." ".scalar(@searchscore)." ".scalar(@evalue)."\n";
#	if (scalar(@alnname)==scalar(@hmmseq) && scalar(@alnname)==scalar(@hitseq) && scalar(@alnname)==scalar(@searchscore) && scalar(@alnname)==scalar(@evalue) && scalar(@alnname)>0) {
#		for ($i=0; $i<scalar(@alnname); $i++) {
#			print $alnname[$i]."\t".$searchscore[$i]."\t".$evalue[$i]."\n";
#			print $hmmseq[$i]."\n".$hitseq[$i]."\n\n";
#		}
#	}

	my @tmp1;
	if (scalar(@alnname)==scalar(@hmmseq) && scalar(@alnname)==scalar(@hitseq) && scalar(@alnname)==scalar(@searchscore) && scalar(@alnname)==scalar(@evalue) && scalar(@alnname)>0) {
		for ($i=0,@tmp1=(); $i<scalar(@hmmseq); $i++) {
			@tmp = split(//,$hmmseq[$i]);
			push(@hmmpos, "1 ".scalar(@tmp));
			push(@tmp1, scalar(@tmp));
		}

		# Output warning if any of the alignment length is different
#		@tmp1 = sort {$a<=>$b} @tmp1;
#		if ($tmp1[0] != $tmp1[scalar(@tmp1)-1]) {
#			print "WARNING[HMMER2] : One of the alignment are shorter than the full model length...\n";
#		}
#		for ($i=0; $i<scalar(@hmmpos); $i++) { print $hmmpos[$i]."\n"; }
	}

	return (\@alnname, \@searchscore, \@evalue, \@hmmseq, \@hmmpos, \@hitseq);
}
1;
