# Supplementary material for: On the necessity of dissecting sequence similarity scores into segment-specific contributions for inferring protein homology, function prediction and annotation
Source: BMC Bioinformatics. 2014 Jun 2;15:166. doi: 10.1186/1471-2105-15-166 (PMC4061105; doi:10.1186/1471-2105-15-166)
Supplement: Additional file 1 — Zip-archive of the software DissectHMMER. This archive contains all files to create a program executable for dissecting the score for a given HMMER2/3 protein domain model – query sequence alignment. [file 1471-2105-15-166-S1.zip › retrieveHMMER3HitsInfo.pm]

#---------------------------------------------------------------------------------------
# Singapore, 21st October 2013

# ACADEMIC SOFTWARE LICENSE for TMSOC
# ***********************************

# Copyright:
# Wing-Cheong Wong
# Bioinformatics Institute (BII) A*STAR Singapore

# This software is subjected to license restrictions. The software is
# provided as is. In its present form and without written consent of 
# the copyright holder, the software is provided in accordance with GPL
# (www.gnu.org/licenses/gpl.html). Among other issues, this excludes any
# warranty and indemnity when using this software. For a commercial license,
# please approach the authors (via email to wongwc@bii.a-star.edu.sg).

# When publishing results with this software, please refer to:
# Wing-Cheong Wong, Sebastian Maurer-Stroh, Birgit Eisenhaber, Frank Eisenhaber, 2013, 
# On the necessity of dissecting sequence similarity scores into segment-specific 
# contributions for inferring protein homology, function prediction and annotation
#
# When observing bugs or strange behavior of the software, the user is 
# encouraged to contact the authors.

#---------------------------------------------------------------------------------------
use strict;	# Forces variables to be declared

sub retrieveHMMER3HitsInfo {
	my($hmmsearchfile) = @_;

	my $line;
	my $start_parsing;
	my @tmp;

	# Read HMMER3:hmmsearch file
	my $i;
	my $j;
	my $k;
	my $var1;
	my $var2;
	my @alnname;
	my @searchscore;
	my @evalue;
	my @tmp1;
	my @tmp2;
	my $hmmAA;
	my $queryAA;
	my $endpos;
	my $linecount;
	my $count;
	my $start_parsing;
	$start_parsing = 0;
	@alnname = ();
	@searchscore = ();
	@evalue = ();
	$endpos = -1;

	my $hitname;
	my $HMMseq; my $HMMpositions;
	my $hitseq; my $hitpositions;
	my $scorepattern; my $startpos;

	my @HMMseqlist=(); my @HMMposlist=();
	my @hitseqlist=(); my @hitposlist=();
	my @patternlist=();

	open (MYFILE, $hmmsearchfile);
	while (<MYFILE>) {
		$line = $_;
		$line =~ s/\r//g; $line =~ s/\n//g;	# remove linefeed

		if ($line =~ /^  ==/) {
			$start_parsing = 1;
			$linecount = 0;

			@tmp1 = split(/\s+/, $line);
			$var1 = $tmp1[5]; $var2 = $tmp1[9];	# Get the score and e-value
			push(@searchscore, $var1);
			push(@evalue, $var2);
#			for ($i=0; $i<scalar(@tmp1); $i++) { print $i."\t".$tmp1[$i]."\n"; }
#			print $line."\n";

			if ($hitname ne "" && $HMMseq ne "" && $HMMpositions ne "" && $hitseq ne "" && $hitpositions ne "") {
#				print $hitname."\t".$var1."\t".$var2."\n".$HMMseq."\n".$hitseq."\n".$HMMpositions."\n".$hitpositions."\n\n";
				push(@alnname, $hitname);
				$HMMseq =~ s/\./\-/g; push(@HMMseqlist, $HMMseq);	# replace INSERT state(wrt HMM) '.' with '-'
				push(@HMMposlist, $HMMpositions);
				push(@hitseqlist, $hitseq);
				push(@hitposlist, $hitpositions);
				push(@patternlist, $scorepattern);
				$HMMseq=""; $hitseq=""; $HMMpositions=""; $hitpositions=""; $hitname=""; $scorepattern="";
			}
		}
		if ($line =~ /^>>/) {
			$start_parsing = 0;
		}
		if ($line =~ /^Internal pipeline statistics summary:/) {
			$start_parsing = 0;
		}

		if ($start_parsing == 1) {
			@tmp1 = split(/\s+/, $line);
			if ($linecount > 0) {
				$count = $linecount % 5;
#				print $count."\t".$line."\n";
				
				if ($count>=1 && $count<=4) {
					# Find the starting position of each alignment, to grab the match pattern (i.e. $count==1 section)
					# Get HMM sequence
					if ($count == 1) {
#						print $count."\t".$line."\n";
						@tmp2 = split(/\s+/, $line);
						if ($HMMseq ne "") { $HMMseq = $HMMseq.uc($tmp2[3]); } else { $HMMseq = uc($tmp2[3]); }
						if ($HMMpositions ne "") { $HMMpositions = $HMMpositions." ".$tmp2[2]." ".$tmp2[4]; } else { $HMMpositions = $tmp2[2]." ".$tmp2[4]; }
#						for ($i=0; $i<scalar(@tmp2); $i++) { print $i." ".$tmp2[$i]."\n"; }
					}
					if ($count == 2) {
#						print $count."\t".$line."\n";
						@tmp2 = split(//, $line);
#						for ($i=0; $i<scalar(@tmp2); $i++) { print $i."\t".$tmp2[$i]."\n"; }
						$var1 = substr $line, $startpos, scalar(@tmp2)-1;
						if ($scorepattern ne "") { $scorepattern = $scorepattern.$var1; } else { $scorepattern = $var1; }
					}
					# Get hit sequence
					if ($count == 3) {
#						print $count."\t".$line."\n";
						@tmp2 = split(/\s+/, $line);
						$hitname = $tmp2[1];	# Get the hit name
						if ($hitseq ne "") { $hitseq = $hitseq.uc($tmp2[3]); } else { $hitseq = uc($tmp2[3]); }
						if ($hitpositions ne "") { $hitpositions = $hitpositions." ".$tmp2[2]." ".$tmp2[4]; } else { $hitpositions = $tmp2[2]." ".$tmp2[4]; }
#						for ($i=0; $i<scalar(@tmp2); $i++) { print $i." ".$tmp2[$i]."\n"; }
					}
#					print $count."\t".$line."\n";
				}
			}
			$linecount = $linecount + 1;
		}
	}
	close(MYFILE);
	if ($hitname ne "" && $HMMseq ne "" && $HMMpositions ne "" && $hitseq ne "" && $hitpositions ne "") {
		push(@alnname, $hitname);
		$HMMseq =~ s/\./\-/g; push(@HMMseqlist, $HMMseq);	# replace INSERT state(wrt HMM) '.' with '-'
		push(@HMMposlist, $HMMpositions);
		push(@hitseqlist, $hitseq);
		push(@hitposlist, $hitpositions);
		push(@patternlist, $scorepattern);
	}

#	print scalar(@alnname)."\t".scalar(@searchscore)."\t".scalar(@evalue)."\t".scalar(@HMMseqlist)."\t".scalar(@HMMposlist)."\t".scalar(@hitseqlist)."\t".scalar(@hitposlist)."\t".scalar(@patternlist)."\n";
#	for ($i=0; $i<scalar(@alnname); $i++) {
#		print $alnname[$i]."\t".$searchscore[$i]."\t".$evalue[$i]."\t".$HMMposlist[$i]."\t".$hitposlist[$i]."\n";
#		print $HMMseqlist[$i]."\n".$patternlist[$i]."\n".$hitseqlist[$i]."\n\n";
#	}

	# Check that the arrays are of equal sizes, else return empty ones
	if (!(scalar(@alnname)==scalar(@searchscore) && scalar(@alnname)==scalar(@evalue) && scalar(@alnname)==scalar(@HMMseqlist) && scalar(@alnname)==scalar(@HMMposlist) && scalar(@alnname)==scalar(@hitseqlist) && scalar(@alnname)==scalar(@hitposlist))) {
		@alnname=(); @HMMseqlist=(); @HMMposlist=(); @hitseqlist=(); @hitposlist=(); @patternlist=();
	}
	return (\@alnname, \@searchscore, \@evalue, \@HMMseqlist, \@hitseqlist, \@HMMposlist, \@hitposlist, \@patternlist);
}
1;
