# Supplementary material for: On the necessity of dissecting sequence similarity scores into segment-specific contributions for inferring protein homology, function prediction and annotation
Source: BMC Bioinformatics. 2014 Jun 2;15:166. doi: 10.1186/1471-2105-15-166 (PMC4061105; doi:10.1186/1471-2105-15-166)
Supplement: Additional file 1 — Zip-archive of the software DissectHMMER. This archive contains all files to create a program executable for dissecting the score for a given HMMER2/3 protein domain model – query sequence alignment. [file 1471-2105-15-166-S1.zip › PF00004.24_AAA_seed.sto]

# STOCKHOLM 1.0
#=GS RCA_PHAVU/165-312     AC O64981.1
#=GS PCH2_YEAST/310-467    AC P38126.2
#=GS PCH2_HUMAN/175-321    AC Q15645.2
#=GS PCH2_CAEEL/175-321    AC Q09535.1
#=GS O29773_ARCFU/201-330  AC O29773.1
#=GS Q46766_ECOLX/127-253  AC Q46766.1
#=GS Y4KL_RHISN/121-247    AC P55530.1
#=GS PRS2_METJA/157-286    AC Q58889.2
#=GS O28983_ARCFU/138-267  AC O28983.1
#=GS PRS2_METTM/160-289    AC P42811.1
#=GS PRS6A_YEAST/218-351   AC P33297.3
#=GS PR6AA_XENLA/207-340   AC O42587.1
#=GS PRS6B_YEAST/209-341   AC P33298.2
#=GS PRS6B_CAEEL/198-331   AC P46502.1
#=GS PRS4_RAT/222-355      AC P62193.1
#=GS P91025_CAEEL/220-353  AC P91025.2
#=GS PRS10_SPETR/170-303   AC P62335.1
#=GS PRS10_YEAST/218-351   AC P53549.4
#=GS PRS7_MOUSE/212-345    AC P46471.5
#=GS PAN_PYRHO/177-310     AC O57940.1
#=GS PAN_METTH/188-321     AC O26824.1
#=GS PAN_METJA/207-340     AC Q58576.1
#=GS PAN_METJA/207-340     DR PDB; 3H4M A; 207-340;
#=GS PAN_METJA/207-340     DR PDB; 3H4M C; 207-340;
#=GS PAN_METJA/207-340     DR PDB; 3H4M B; 207-340;
#=GS PAN_ARCFU/178-311     AC O28303.1
#=GS FTSH_MYCPN/264-397    AC P75120.1
#=GS YME1_CAEEL/284-415    AC P54813.2
#=GS YMEL1_MOUSE/317-448   AC O88967.1
#=GS YME1_SCHMA/202-333    AC P46508.1
#=GS FTSH4_ARATH/263-393   AC O80983.2
#=GS YME1_SCHPO/303-437    AC O59824.1
#=GS YME1_YEAST/317-447    AC P32795.1
#=GS Q9ZME9_HELPJ/198-328  AC Q9ZME9.1
#=GS O22993_ARATH/466-606  AC O22993.1
#=GS O76867_DROME/377-513  AC O76867.1
#=GS SPG7_HUMAN/345-479    AC Q9UQ90.2
#=GS SPG7_HUMAN/345-479    DR PDB; 2QZ4 A; 345-479;
#=GS FTSH_AQUAE/191-325    AC O67077.1
#=GS FTSH_HAEIN/187-320    AC P71377.1
#=GS FTSH_RICPR/191-324    AC Q9ZEA2.1
#=GS Q9Z6R1_CHLPN/463-596  AC Q9Z6R1.1
#=GS FTSH_ODOSI/222-355    AC P49825.1
#=GS FTSH1_ARATH/298-431   AC Q39102.2
#=GS FTSH1_SYNY3/247-380   AC P73179.1
#=GS FTSH_MYCLE/199-332    AC Q9CD58.1
#=GS O51729_BORBU/208-341  AC O51729.1
#=GS FTSH_LACLA/229-363    AC P46469.1
#=GS FTSH3_ARATH/358-491   AC Q84WU8.1
#=GS AFG3_YEAST/324-459    AC P39925.1
#=GS YTA12_YEAST/384-518   AC P40341.2
#=GS FTSH_TREPA/177-309    AC O83746.1
#=GS FTSH_HELPY/206-341    AC P71408.2
#=GS FTSH_HELPY/206-341    DR PDB; 2R62 A; 206-341;
#=GS FTSH_HELPY/206-341    DR PDB; 2R62 B; 206-341;
#=GS FTSH_HELPY/206-341    DR PDB; 2R65 C; 206-341;
#=GS FTSH_HELPY/206-341    DR PDB; 2R65 E; 206-341;
#=GS FTSH_HELPY/206-341    DR PDB; 2R65 D; 206-341;
#=GS FTSH_HELPY/206-341    DR PDB; 2R65 A; 206-341;
#=GS FTSH_HELPY/206-341    DR PDB; 2R65 B; 206-341;
#=GS FTSH4_SYNY3/210-345   AC P73437.1
#=GS SPAT5_MOUSE/664-796   AC Q3UMC0.2
#=GS Q21222_CAEEL/496-627  AC Q21222.1
#=GS O59515_PYRHO/556-686  AC O59515.1
#=GS Y1156_METJA/489-620   AC Q58556.1
#=GS CDCH_HALSA/499-630    AC Q9HPF0.1
#=GS O27676_METTH/514-646  AC O27676.1
#=GS CDC48_YEAST/524-657   AC P25694.3
#=GS CDC48_SOYBN/518-651   AC P54774.1
#=GS O44008_9TRYP/503-634  AC O44008.1
#=GS PEX6_RAT/738-870      AC P54777.1
#=GS PEX6_SCHPO/691-825    AC O13764.1
#=GS PEX6_YARLI/755-889    AC P36966.2
#=GS PEX1_HUMAN/877-1007   AC O43933.1
#=GS PEX1_SCHPO/643-773    AC O74941.1
#=GS PEX1_PICPA/836-966    AC P46463.1
#=GS RIX7_YEAST/570-700    AC Q07844.1
#=GS YB7A_SCHPO/529-659    AC O14325.1
#=GS P91638_DROME/698-830  AC P91638.1
#=GS NVL_HUMAN/618-748     AC O15381.1
#=GS NVL_HUMAN/618-748     DR PDB; 2X8A A; 618-748;
#=GS ARC_STRCO/269-417     AC Q9RJ58.1
#=GS ARC_RHOER/271-421     AC O50202.1
#=GS SEC18_YEAST/277-418   AC P18759.2
#=GS O77313_PLAF7/290-432  AC O77313.1
#=GS O46136_LOLPE/113-254  AC O46136.1
#=GS O96393_STRPU/260-401  AC O96393.2
#=GS NSF_MOUSE/256-397     AC P46460.2
#=GS NSF_DICDI/260-401     AC Q75JI3.1
#=GS Q40495_TOBAC/252-393  AC Q40495.1
#=GS P91638_DROME/286-419  AC P91638.1
#=GS NVL_HUMAN/301-434     AC O15381.1
#=GS YB7A_SCHPO/211-345    AC O14325.1
#=GS RIX7_YEAST/242-377    AC Q07844.1
#=GS TBP7_CAEEL/428-563    AC P54816.3
#=GS YHI5_SCHPO/409-544    AC Q9C0W2.1
#=GS TBP7_YEAST/450-585    AC P40340.2
#=GS AFG2_SCHPO/316-446    AC O60058.1
#=GS AFG2_YEAST/282-413    AC P32794.1
#=GS SPAT5_MOUSE/390-523   AC Q3UMC0.2
#=GS VAT_THEAC/227-357     AC O05209.1
#=GS CDCH_HALSA/226-356    AC Q9HPF0.1
#=GS O27676_METTH/242-372  AC O27676.1
#=GS SAV_SULAC/249-379     AC Q07590.2
#=GS CDAT_PLAF7/564-694    AC P46468.2
#=GS TERA_HUMAN/241-371    AC P55072.4
#=GS TERA_HUMAN/241-371    DR PDB; 3HU2 A; 241-371;
#=GS TERA_HUMAN/241-371    DR PDB; 3HU1 A; 241-371;
#=GS TERA_HUMAN/241-371    DR PDB; 3HU2 C; 241-371;
#=GS TERA_HUMAN/241-371    DR PDB; 3HU1 C; 241-371;
#=GS TERA_HUMAN/241-371    DR PDB; 3HU3 B; 241-371;
#=GS TERA_HUMAN/241-371    DR PDB; 3HU2 B; 241-371;
#=GS TERA_HUMAN/241-371    DR PDB; 3HU1 F; 241-371;
#=GS TERA_HUMAN/241-371    DR PDB; 3HU2 F; 241-371;
#=GS TERA_HUMAN/241-371    DR PDB; 3HU1 B; 241-371;
#=GS TERA_HUMAN/241-371    DR PDB; 3HU1 E; 241-371;
#=GS TERA_HUMAN/241-371    DR PDB; 3HU3 A; 241-371;
#=GS TERA_HUMAN/241-371    DR PDB; 3HU1 D; 241-371;
#=GS TERA_HUMAN/241-371    DR PDB; 3HU2 D; 241-371;
#=GS TERA_HUMAN/241-371    DR PDB; 3HU2 E; 241-371;
#=GS Q20748_CAEEL/345-472  AC Q20748.2
#=GS Q9ZPW5_ARATH/388-515  AC Q9ZPW5.2
#=GS O81459_ARATH/291-420  AC O81459.1
#=GS O59026_PYRHO/124-252  AC O59026.1
#=GS O04579_ARATH/98-217   AC O04579.1
#=GS O81286_ARATH/107-238  AC O81286.1
#=GS MSP1_CAEEL/120-249    AC P54815.2
#=GS MSP1_YEAST/129-257    AC P28737.2
#=GS SUR2_SCHPO/415-554    AC O43078.1
#=GS TBP6_YEAST/507-647    AC P40328.2
#=GS SAP1_YEAST/641-790    AC P39955.1
#=GS FIGL1_CAEEL/352-482   AC O16299.1
#=GS O64630_ARATH/257-360  AC O64630.1
#=GS Q9ZNT0_ARATH/168-298  AC Q9ZNT0.1
#=GS VPS4_YEAST/169-298    AC P52917.1
#=GS VPS4_YEAST/169-298    DR PDB; 2QPA C; 169-298;
#=GS VPS4_YEAST/169-298    DR PDB; 3EIE A; 169-298;
#=GS VPS4_YEAST/169-298    DR PDB; 3EIH A; 169-298;
#=GS VPS4_YEAST/169-298    DR PDB; 2RKO A; 169-298;
#=GS VPS4_YEAST/169-298    DR PDB; 2QP9 X; 169-298;
#=GS VPS4_YEAST/169-298    DR PDB; 3EIH C; 169-298;
#=GS VPS4_YEAST/169-298    DR PDB; 2QPA B; 169-298;
#=GS VPS4_YEAST/169-298    DR PDB; 2QPA A; 169-298;
#=GS VPS4_YEAST/169-298    DR PDB; 3EIH B; 169-298;
#=GS VPS4B_HUMAN/170-300   AC O75351.2
#=GS VPS4B_HUMAN/170-300   DR PDB; 1XWI A; 170-300;
#=GS VPS4_SCHPO/165-294    AC Q09803.1
#=GS MEI1_CAEEL/229-361    AC P34808.1
#=GS KTNA1_STRPU/270-406   AC O61577.1
#=GS O64691_ARATH/139-271  AC O64691.2
#=GS YCF2_PINTH/1373-1527  AC P41653.1
#=GS YCF2_MARPO/1400-1545  AC P09975.1
#=GS YJOB_BACSU/223-337    AC O34703.1
#=GS Q9ZPX7_ARATH/202-321  AC Q9ZPX7.1
#=GS Q20755_CAEEL/246-375  AC Q20755.1
#=GS BCS1_YEAST/263-388    AC P32839.2
#=GS BCS1_SCHPO/245-370    AC Q9P6Q3.1
#=GS CD48B_ARATH/59-195    AC Q9ZPR1.1
#=GS RUVB_MYCPN/41-166     AC P75242.1
#=GS RUVB_SYNY3/77-202     AC Q57396.1
#=GS RUVB_TREPA/59-184     AC P96115.2
#=GS RUVB_BORBU/60-185     AC P70828.1
#=GS RUVB_THEMA/54-179     AC Q56313.1
#=GS RUVB_THEMA/54-179     DR PDB; 1IN4 A; 54-179;
#=GS RUVB_THEMA/54-179     DR PDB; 1IN5 A; 54-179;
#=GS RUVB_THEMA/54-179     DR PDB; 1J7K A; 54-179;
#=GS RUVB_THEMA/54-179     DR PDB; 1IN7 A; 54-179;
#=GS RUVB_THEMA/54-179     DR PDB; 1IN8 A; 54-179;
#=GS RUVB_THEMA/54-179     DR PDB; 1IN6 A; 54-179;
#=GS RUVB_MYCLE/60-185     AC P40833.2
#=GS RUVB_CHLPN/53-178     AC Q9Z8F3.2
#=GS RUVB_CHLTR/53-178     AC O84044.1
#=GS RUVB_PSEAE/59-184     AC Q51426.2
#=GS RUVB_HELPY/56-181     AC O25699.1
#=GS RUVB_RICPR/53-178     AC Q9ZDE5.1
#=GS RUVB_BACSU/56-181     AC O32055.2
#=GS RUVB_THETH/41-167     AC Q56214.1
#=GS LON2_BACSU/93-267     AC P42425.2
#=GS Q9ZAT2_STRMU/10-118   AC Q9ZAT2.1
#=GS Y2559_MYCTU/68-180    AC Q50739.1
#=GS O69490_MYCLE/64-176   AC O69490.1
#=GS O48696_ARATH/140-257  AC O48696.1
#=GS RARA_COXBU/47-157     AC P39918.3
#=GS RARA_HAEIN/53-165     AC P45262.1
#=GS RARA_ECOLI/53-165     AC P0AAZ4.1
#=GS O51774_BORBU/199-337  AC O51774.1
#=GS CLPB_RICPR/203-342    AC Q9ZEA9.1
#=GS CLPB_HELPY/200-338    AC P71404.2
#=GS ECCA2_MYCTU/369-505   AC O05460.1
#=GS O31345_BACCE/115-244  AC O31345.1
#=GS SP5K_BACSU/95-227     AC P27643.3
#=GS O31346_BACCE/326-458  AC O31346.1
#=GS ECCA3_MYCTU/381-514   AC O53687.1
#=GS Y055_MYCLE/330-465    AC O33089.1
#=GS ECCA1_MYCTU/330-465   AC O69733.1
#=GS DPA44_BPT4/46-159     AC P04526.1
#=GS DPA44_BPT4/46-159     DR PDB; 3U5Z C; 46-159;
#=GS DPA44_BPT4/46-159     DR PDB; 3U5Z L; 46-159;
#=GS DPA44_BPT4/46-159     DR PDB; 3U5Z B; 46-159;
#=GS DPA44_BPT4/46-159     DR PDB; 3U5Z E; 46-159;
#=GS DPA44_BPT4/46-159     DR PDB; 3U5Z O; 46-159;
#=GS DPA44_BPT4/46-159     DR PDB; 3U60 B; 46-159;
#=GS DPA44_BPT4/46-159     DR PDB; 3U61 D; 46-159;
#=GS DPA44_BPT4/46-159     DR PDB; 3U61 C; 46-159;
#=GS DPA44_BPT4/46-159     DR PDB; 3U5Z D; 46-159;
#=GS DPA44_BPT4/46-159     DR PDB; 3U60 C; 46-159;
#=GS DPA44_BPT4/46-159     DR PDB; 3U5Z M; 46-159;
#=GS DPA44_BPT4/46-159     DR PDB; 3U60 D; 46-159;
#=GS DPA44_BPT4/46-159     DR PDB; 3U61 E; 46-159;
#=GS DPA44_BPT4/46-159     DR PDB; 3U5Z N; 46-159;
#=GS DPA44_BPT4/46-159     DR PDB; 3U61 B; 46-159;
#=GS DPA44_BPT4/46-159     DR PDB; 3U60 E; 46-159;
#=GS DPA44_BPR69/46-159    AC O64301.1
#=GS RFC3_YEAST/49-169     AC P38629.1
#=GS RFC3_YEAST/49-169     DR PDB; 1SXJ C; 49-169;
#=GS RFCS_ARCFU/41-161     AC O28219.1
#=GS RFCS_ARCFU/41-161     DR PDB; 2CHV A; 41-161;
#=GS RFCS_ARCFU/41-161     DR PDB; 2CHG B; 41-161;
#=GS RFCS_ARCFU/41-161     DR PDB; 2CHG A; 41-161;
#=GS RFCS_ARCFU/41-161     DR PDB; 2CHV E; 41-161;
#=GS RFCS_ARCFU/41-161     DR PDB; 2CHV C; 41-161;
#=GS RFCS_ARCFU/41-161     DR PDB; 2CHG D; 41-161;
#=GS RFCS_ARCFU/41-161     DR PDB; 2CHQ A; 41-161;
#=GS RFCS_ARCFU/41-161     DR PDB; 2CHV F; 41-161;
#=GS RFCS_ARCFU/41-161     DR PDB; 2CHG C; 41-161;
#=GS RFCS_ARCFU/41-161     DR PDB; 2CHQ C; 41-161;
#=GS RFCS_ARCFU/41-161     DR PDB; 2CHV D; 41-161;
#=GS RFCS_ARCFU/41-161     DR PDB; 2CHQ B; 41-161;
#=GS RFCS_ARCFU/41-161     DR PDB; 2CHV B; 41-161;
#=GS RFC4_CAEEL/51-177     AC P53016.1
#=GS RFC4_HUMAN/74-202     AC P35249.2
#=GS RFCL_ARCFU/39-166     AC O29072.1
#=GS RFCL_METJA/42-159     AC Q58294.1
#=GS RFC1_DROME/483-611    AC P35600.2
#=GS Q18841_CAEEL/343-475  AC Q18841.2
#=GS RFCL_PYRHO/46-158     AC O57853.1
#=GS LON_CAMJE/360-502     AC O69300.2
#=GS LON_HELPJ/363-505     AC Q9ZJL3.1
#=GS LON_MYCGE/375-517     AC P47481.1
#=GS LONP2_MAIZE/405-547   AC P93647.1
#=GS LON1_BORBU/385-527    AC Q59185.1
#=GS LON_TREPA/436-578     AC O83536.1
#=GS LON_CHLTR/388-530     AC O84348.1
#=GS LONM_YEAST/628-771    AC P36775.2
#=GS LONM_SCHPO/574-716    AC Q09769.1
#=GS LONM_MAIZE/451-593    AC P93648.1
#=GS LONM_CAEEL/508-651    AC O44952.1
#=GS LONM_HUMAN/519-661    AC P36776.2
#=GS LON_AQUAE/366-508     AC O66605.1
#=GS LON_MYCSM/348-490     AC O31147.1
#=GS LON1_MYXXA/364-506    AC P36773.1
#=GS LON2_MYXXA/375-517    AC P36774.3
#=GS LON_BRECH/351-493     AC P36772.1
#=GS LON1_BACSU/350-492    AC P37945.1
#=GS LON1_BACSU/350-492    DR PDB; 3M6A E; 350-492;
#=GS LON1_BACSU/350-492    DR PDB; 3M6A C; 350-492;
#=GS LON1_BACSU/350-492    DR PDB; 3M6A F; 350-492;
#=GS LON1_BACSU/350-492    DR PDB; 3M6A D; 350-492;
#=GS LON1_BACSU/350-492    DR PDB; 3M6A A; 350-492;
#=GS LON1_BACSU/350-492    DR PDB; 3M6A B; 350-492;
#=GS LON_CAUCR/348-489     AC P0CAW0.1
#=GS O52827_ACIAD/364-492  AC O52827.1
#=GS LON_ECOLI/352-493     AC P0A9M0.1
#=GS LON_RICPR/352-493     AC Q9ZD92.1
#=GS PEX1_SCHPO/375-511    AC O74941.1
#=GS PEX6_SCHPO/425-554    AC O13764.1
#=GS O23326_ARATH/424-572  AC O23326.1
#=GS ORC1_CANAX/424-569    AC O74270.1
#=GS ORC1_YEAST/475-621    AC P54784.1
#=GS ORC1_KLULA/467-613    AC P54788.2
#=GS ORC1_SCHPO/364-509    AC P54789.1
#=GS ORC1_DROME/594-739    AC O16810.2
#=GS P70049_XENLA/556-701  AC P70049.1
#=GS P96281_MYCTU/250-370  AC P96281.2
#=GS PEX1_PICPA/519-653    AC P46463.1
#=GS PEX1_HUMAN/595-734    AC O43933.1
#=GS PEX6_RAT/466-595      AC P54777.1
#=GS PEX6_YEAST/479-620    AC P33760.1
#=GS PEX6_YARLI/473-598    AC P36966.2
#=GS Q57264_9SYNC/143-275  AC Q57264.1
#=GS YCF46_PORPU/262-391   AC P51189.1
#=GS YCF46_ODOSI/262-391   AC P49541.1
#=GS Q55174_SYNY3/262-391  AC Q55174.1
#=GS YCF46_GUITH/278-407   AC O78439.1
#=GS O83350_TREPA/346-472  AC O83350.1
RCA_PHAVU/165-312	LGVWGGKGQGKSFQCELVFAK...............M.............G....IN.................P.IMMSAGELESGN................AGEPAKLIRQRYRE......ASDLIK....KGKMCVLFINDLDAGAGRLG.........GTTQ.YTVNNQMVNATLMNIADNPTNVQLPGM...............YNKEDNARVPIIVTGND..FSTLYAPLI.RDGRMEKFYWAPT
PCH2_YEAST/310-467	LLVHGPPGTGKTTLCKALCQK...............L.............S....VRREFSDGSDTIDTNYKGII.IELSCARIF.SK...............WFGESSKNISIVFKD.I....EELLKVN.EGRGIFICLLIDEVEAIASSRTN.......LSSRN.ESTDGIRVVNTLLTQLDRLKKY..........................HNFLALATSNL..LDSLDDAFV...DRADGVFYVGN
PCH2_HUMAN/175-321	VLLHGPPGTGKTSLCKALAQK...............L.............T....IRLSSR........YRYGQL.IEINSHSLF.SK...............WFSESGKLVTKMFQK.I....QDLIDD....KDALVFVLIDEVESLTAARNA.......CRAGT.EPSDAIRVVNAVLTQIDQIKRH..........................SNVVILTTSNI..TEKIDVAFV...DRADIKQYIGP
PCH2_CAEEL/175-321	ILLTGPPGTGKTSLCKGLAQH...............L.............S....IRMNDK........YSKSVM.LEINSHSLF.SK...............WFSESGKLVQKMFDQ.I....DELAED....EKCMVFVLIDEVESLGMCRES.......SSSRS.EPSDAIRAVNALLTQIDRIRRR..........................DNVLILCTSNL..ESTLDKALV...DRADIVKNVGQ
O29773_ARCFU/201-330	LLFIGPPGTGKTTTARALSKK...............L.............Y....LP.................L.LEVKLSMIT.SQ...............YLGETSKNIEKIFDI.A....RMMS........P.CILFIDEFDYVAKMR...........TSD.EHAAIKRAVNTLLKSIDDINLV........................EDG.VLLIAATNH..PSLLDPAVW.R..RFDKVIEFPE
Q46766_ECOLX/127-253	LLMGGPPGVGKTLAAKWLAFK...............L.............D....MP.................L.LTLDLASVM.SS...............YLGKTGNNIKAVLNY.A....SSFP..........CVLLLDEFDAIAKKR...........DDATDVGELKRLVTVLLQAIDEWPN............................TSVLIAATNH..AELLDPAAW...RRFDRVIDFEY
Y4KL_RHISN/121-247	MLFCGPPGCGKTLCAEIFAAE...............L.............G....LP.................L.FRVKLDRLI.SS...............YLGETATNIRKTFEF.A....RKQP..........CVLFFDEFDALARTR...........DDSGEHNELRRVVNSLLLFIDNMQP............................KGFLIAATNL..DRSLDAAIW...RRFDEVLWFDR
PRS2_METJA/157-286	VLFYGPPGTGKTLMARALATE...............T.............N....SS.................F.ILVKAPELI.GE...............HVGDASKMIRELYQR.A....SESA........P.CIVFIDELDAIGLSRE..........YQS.LRGDVSEVVNALLTELDGIKEN.........................EG.VVTIAATNN..PAMLDPAIR...SRFEEEIEFKL
O28983_ARCFU/138-267	VLFYGPPGTGKTMMAKALSNE...............A.............K....TP.................F.LSVKSTKLI.GE...............HVGDGARRVHELYER.A....RQLA........P.CIVFLDEFDAIALDRG..........YQE.IRGDVSEIVNALLTELDGTNSN.........................EG.ICTIAATNR..VELLDASIR...SRFEEEIEFRL
PRS2_METTM/160-289	VLFHGSPGTGKTMLAKSLANE...............L.............R....VP.................L.YLIKATSLI.GE...............HVGDGARQIHELYEL.A....SKTA........P.SVIFIDEMDAIGLDRR..........FQS.LRGDVSEVVNALLTEMDGINQN.........................WG.VVTIGATNN..PELLDNAIR...SRFEEEIEFKL
PRS6A_YEAST/218-351	ALMYGPPGTGKTLLARACAAQ...............T.............N....AT.................F.LKLAAPQLV.QM...............YIGEGAKLVRDAFAL.A....KEKA........P.TIIFIDELDAIGTKRFD........SEKS.GDREVQRTMLELLNQLDGFSSD.........................DR.VKVLAATNR..VDVLDPALL.RSGRLDRKIEFPL
PR6AA_XENLA/207-340	VLMYGPPGTGKTLLARACAAQ...............T.............K....AT.................F.LKLAGPQLV.QM...............FIGDGAKLVRDAFAL.A....KEKA........P.SIIFIDELDAIGTKRFD........SEKA.GDREVQRTMLELLNQLDGFQPN.........................MQ.VKVIAATNR..VDILDPALL.RSGRLDRKIEFPM
PRS6B_YEAST/209-341	VLLYGPPGTGKTMLVKAVANS...............T.............K....AA.................F.IRVNGSEFV.HK...............YLGEGPRMVRDVFRL.A....RENA........P.SIIFIDEVDSIATKRFD........AQTG.SDREVQRILIELLTQMDGFDQS.........................TN.VKVIMATNR..ADTLDPALL.RPGRLDRKIEF.P
PRS6B_CAEEL/198-331	VLMYGPPGCGKTMLAKAVAAN...............T.............A....AS.................F.IRVVGSEFV.QK...............YLGEGPRMVRDVFRL.A....KENS........P.SIIFIDEIDAIATKRFD........AQTG.ADREVQRILLELLNQMDGFDQS.........................TN.VKVIMATNR..QDTLDPALL.RPGRLDRKIEFPL
PRS4_RAT/222-355	VILYGPPGTGKTLLAKAVANQ...............T.............S....AT.................F.LRVVGSELI.QK...............YLGDGPKLVRELFRV.A....EEHA........P.SIVFIDEIDAIGTKRYD........SNSG.GEREIQRTMLELLNQLDGFDSR.........................GD.VKVIMATNR..IETLDPALI.RPGRIDRKIEFPL
P91025_CAEEL/220-353	VILYGEPGTGKTLLAKAVANS...............T.............S....AT.................F.IRATGSDLV.QK...............QSGEGARLVRQIFQM.A....KEQA........P.SIVFIDEIDAVGTKRFD........TSSR.GEQEVQRTLLELLNQLDGFESR.........................GD.VKIIMATNR..IDSLDPALI.RPGRIDRKIELPK
PRS10_SPETR/170-303	CLLYGPPGTGKTLLARAVASQ...............L.............D....CN.................F.LKVVSSSIV.DK...............YIGESARLIREMFNY.A....RDHQ........P.CIIFMDEIDAIGGRRFS........EGTS.ADREIQRTLMELLNQMDGFDTL.........................HR.VKMIMATNR..PDTLDPALL.RPGRLDRKIHIDL
PRS10_YEAST/218-351	VLLYGPPGTGKTLLAKAVAAT...............I.............G....AN.................F.IFSPASGIV.DK...............YIGESARIIREMFAY.A....KEHE........P.CIIFMDEVDAIGGRRFS........EGTS.ADREIQRTLMELLTQMDGFDNL.........................GQ.TKIIMATNR..PDTLDPALL.RPGRLDRKVEIPL
PRS7_MOUSE/212-345	VLLFGPPGTGKTLCARAVANR...............T.............D....AC.................F.IRVIGSELV.QK...............YVGEGARMVRELFEM.A....RTKK........A.CLIFFDEIDAIGGARFD........DGAG.GDNEVQRTMLELINQLDGFDPR.........................GN.IKVLMATNR..PDTLDPALM.RPGRLDRKIEFSL
PAN_PYRHO/177-310	VLLYGPPGCGKTLMAKALAHE...............V.............N....AT.................F.IRVVGSELV.RK...............YIGEGARLVHELFEL.A....KEKA........P.TIIFIDEIDAIGAKRMD........ETTG.GEREVNRTLMQLLAEMDGFDPR.........................GN.VKVIAATNR..PDILDPALL.RPGRFDRLIEVPL
PAN_METTH/188-321	VLLYGPPGTGKTLLAKAVAHE...............T.............N....AT.................F.IKIVASEFV.RK...............YIGEGARLVRGVFEL.A....KEKS........P.SIIFIDEIDAVAAKRLK........SSTS.GDREVQRTLMQLLAELDGFESR.........................GN.VGIVAATNR..PDILDPALL.RPGRFDRFIEVPL
PAN_METJA/207-340	ILLYGPPGTGKTLLAKAVATE...............T.............N....AT.................F.IRVVGSELV.KK...............FIGEGASLVKDIFKL.A....KEKA........P.SIIFIDEIDAIAAKRTD........ALTG.GDREVQRTLMQLLAEMDGFDAR.........................GD.VKIIGATNR..PDILDPAIL.RPGRFDRIIEVPA
PAN_ARCFU/178-311	VLLYGPPGTGKTLLAKAVANQ...............T.............R....AT.................F.IRVVGSEFV.QK...............YIGEGARLVREVFQL.A....KEKA........P.SIIFIDELDAIAARRTN........SDTS.GDREVQRTMMQLLAELDGFDPR.........................GD.VKVIGATNR..IDILDPAIL.RPGRFDRIIEVPL
FTSH_MYCPN/264-397	VILYGPPGTGKTLLAKAVAGE...............A.............G....VP.................F.FQSTGSGFE.DM...............LVGVGAKRVRDLFNK.A....KKAA........P.CIIFIDEIDSVGSKRGR........VELS.SYSVVEQTLNQLLAEMDGFTSR.........................TG.VVVMAATNR..LDVLDDALL.RPGRFDRHIQINL
YME1_CAEEL/284-415	VLLVGPPGTGKTLLARAIAGE...............A.............Q....VP.................F.FHTAGSEFD.EV...............LVGQGARRVRDLFDK.A....KARA........P.CIIFIDEIDSVGSKRV..........SNS.IHPYANQTINQLLSEMDGFTRN.........................EG.IIVIAATNR..VDDLDKALL.RPGRFDVRVTVPK
YMEL1_MOUSE/317-448	ILLVGPPGTGKTLLARAVAGE...............A.............D....VP.................F.YYASGSEFD.EM...............FVGVGASRIRNLFRE.A....KANA........P.CVIFIDELDSVGGKRI..........ESP.MHPYSRQTINQLLAEMDGFKPN.........................EG.VIIIGATNF..PEALDNALI.RPGRFDMQVTVPR
YME1_SCHMA/202-333	VLLVGPPGVGKTLLAKAVSGE...............A.............Q....VP.................F.LYASGSSFD.EV...............LVGLGASRIRQLFTT.A....KQNS........P.CLVFIDEIDSVGGNRT..........FSP.HHPFANQTINQLLAEMDGFQSK.........................EG.IIVLGATNQ..AEVLDKALL.RPGRFDVQIHVSP
FTSH4_ARATH/263-393	VLLVGPPGTGKTMLARAIAGE...............A.............G....VP.................F.FSCSGSEFE.EM...............FVGVGARRVRDLFSA.A....KKCS........P.CIIFIDEIDAIGGSR...........NPK.DQQYMKMTLNQMLVELDGFKQN.........................EG.IIVVAATNF..PESLDKALV.RPGRFDRHIVVPN
YME1_SCHPO/303-437	VLLTGPPGTGKTMLARAVAGE...............A.............N....VP.................F.FFMSGSQFD.EM...............YVGVGAKRVRELFAA.A....RKQA........P.SIIFIDELDAIGQKR...........NAR.DAAHMRQTLNQLLVDLDGFSKNED.....................LAHP.VVFIGATNF..PESLDPALT.RPGRFDRHIHVPL
YME1_YEAST/317-447	VLLTGPPGTGKTLLARATAGE...............A.............G....VD.................F.FFMSGSEFD.EV...............YVGVGAKRIRDLFAQ.A....RSRA........P.AIIFIDELDAIGGKR...........NPK.DQAYAKQTLNQLLVELDGFSQT.........................SG.IIIIGATNF..PEALDKALT.RPGRFDKVVNVDL
Q9ZME9_HELPJ/198-328	VLLVGPPGVGKTMIAKALASE...............A.............R....VP.................F.FYESGSAFS.QI...............YVGAGAKKVHELFMH.A....KKHA........P.SIIFIDEIDALGKAR...........GGH.RSDEREATLNQLLTEMDGFLQN.........................DE.VVVIGATNQ..MEVMDEALL.RSKRFDRRIFISL
O22993_ARATH/466-606	VLLEGPPGCGKTLVAKAIAGE...............A.............G....VP.................F.YQMAGSEFV.EV...............LVGVGSARIRDLFKR.A....KVNK........P.SVIFIDEIDALATRRQGIFKENSDQLYNA.ATQERETTLNQLLIELDGFDTG.........................KG.VIFLGATNR..RDLLDPALL.RPGRFDRKIRV.R
O76867_DROME/377-513	ALLLGPPGCGKTLLAKAVATE...............A.............Q....VP.................F.LSMNGSEFI.EM...............IGGLGAARVRDLFKE.G....KKRA........P.CIIYIDEIDAIGRQRSGT.....ESMGQG.SSGESEQTLNQLLVEMDGMATK.........................EG.VLMLASTNR..ADILDKALL.RPGRFDRHILIDL
SPG7_HUMAN/345-479	ALLLGPPGCGKTLLAKAVATE...............A.............Q....VP.................F.LAMAGPEFV.EV...............IGGLGAARVRSLFKE.A....RARA........P.CIVYIDEIDAVGKKRST.......TMSGF.SNTEEEQTLNQLLVEMDGMGTT.........................DH.VIVLASTNR..ADILDGALM.RPGRLDRHVFIDL
FTSH_AQUAE/191-325	VLLYGEPGVGKTLLAKAIAGE...............A.............H....VP.................F.ISVSGSDFV.EM...............FVGVGAARVRDLFET.A....KKHA........P.CIIFIDEIDAVGRARGA.......IPVGG.GHDEREQTLNQLLVEMDGFDTS.........................DG.IIVIAATNR..PDILDPALL.RPGRFDRQIFIPK
FTSH_HAEIN/187-320	ILMVGPPGTGKTLLARAIAGE...............A.............K....VP.................F.FTISGSDFV.EM...............FVGVGASRVRDMFEQ.A....KKNA........P.CLIFIDEIDAVGRQRGA........GLGG.GHDEREQTLNQMLVEMDGFSGN.........................DG.VIVIAATNR..PDVLDPALT.RPGRFDRQVVVGL
FTSH_RICPR/191-324	CLLIGPPGTGKTLLAKAIAGE...............A.............N....VP.................F.FSISGSDFV.EM...............FVGVGASRVRDMFEQ.G....KRNA........P.CIIFIDEIDAVGRHRGI........GMGG.GNDEREQTLNQMLVEMDGFEAN.........................EG.VVIIAATNR..PDVLDRALL.RPGRFDRQIAVAN
Q9Z6R1_CHLPN/463-596	VLLIGPPGTGKTLIAKAVSGE...............A.............D....RP.................F.FSIAGSDFV.EM...............FVGVGASRIRDMFEQ.A....KRNA........P.CIIFIDEIDAVGRHRGA........GIGG.GHDEREQTLNQLLVEMDGFGTN.........................EG.VILMAATNR..PDVLDKALL.RPGRFDRRVVMNL
FTSH_ODOSI/222-355	ILLVGPPGTGKTLLAKAIANE...............A.............D....VP.................F.FSVAGSEFV.EM...............FIGIGAARVRDLFKK.A....SENA........P.CIVFIDEIDAVGRERGA........GVGG.GNDEREQTLNQLLTEMDGFKEN.........................KG.VIVVGATNR..ADILDAALL.RPGRFDRQVTVNL
FTSH1_ARATH/298-431	CLLVGPPGTGKTLLARAVAGE...............A.............G....VP.................F.FSCAASEFV.EL...............FVGVGASRVRDLFEK.A....KSKA........P.CIVFIDEIDAVGRQRGA........GMGG.GNDEREQTINQLLTEMDGFSGN.........................SG.VIVLAATNR..PDVLDSALL.RPGRFDRQVTVDR
FTSH1_SYNY3/247-380	VLLIGPPGTGKTLLAKAIAGE...............A.............G....VP.................F.FSISGSEFV.EM...............FVGVGASRVRDLFKK.A....KENA........P.CLVFIDEIDAVGRQRGV........GYGG.GNDEREQTLNQLLTEMDGFEGN.........................SG.IIVIAATNR..PDVLDLALL.RPGRFDRQVTVDY
FTSH_MYCLE/199-332	VLLYGPPGTGKTLLARAVAGE...............A.............G....VP.................F.FTISGSDFV.EM...............FVGVGASRVRDLFDQ.A....KQNS........P.CIIFVDEIDAVGRQRGT........GLGG.GHDEREQTLNQLLVEMDGFGDR.........................AG.VILIAATNR..PDILDPALL.RPGRFDRQIPVSN
O51729_BORBU/208-341	VLLVGSPGTGKTLLAKAVAGE...............A.............G....VS.................F.FHMSGSDFV.EM...............FVGVGASRVRDLFDN.A....RKNS........P.CIIFIDELDAVGRSRGA........GLGG.GHDEREQTLNQLLVEMDGFGTH.........................TN.VIVMAATNR..PDVLDSALL.RPGRFDRQVTVSL
FTSH_LACLA/229-363	VLLEGPPGTGKTLLAKAVAGE...............A.............G....VP.................F.YSISGSDFV.EM...............FVGVGASRVRDLFEN.A....KKTA........P.SIIFIDEIDAVGRQRGA........GLGG.GNDEREQTLNQLLVEMDGFQDD........................GNS.VIVIAATNR..SDVLDPALL.RPGRFDRKVLVGA
FTSH3_ARATH/358-491	ALLVGPPGTGKTLLAKATAGE...............S.............G....VP.................F.LSISGSDFM.EM...............FVGVGPSRVRHLFQE.A....RQAA........P.SIIFIDEIDAIGRARGR........GGLG.GNDERESTLNQLLVEMDGFGTT..........................AGVVVLAGTNR..PDILDKALL.RPGRFDRQITIDK
AFG3_YEAST/324-459	AILSGPPGTGKTLLAKATAGE...............A.............N....VP.................F.LSVSGSEFV.EM...............FVGVGASRVRDLFTQ.A....RSMA........P.SIIFIDEIDAIGKERGKG......GALGG.ANDEREATLNQLLVEMDGFTTS.........................DQ.VVVLAGTNR..PDVLDNALM.RPGRFDRHIQIDS
YTA12_YEAST/384-518	AILSGPPGTGKTLLAKATAGE...............A.............G....VP.................F.YFVSGSEFV.EM...............FVGVGAARVRDLFKT.A....RENA........P.SIVFIDEIDAIGKARQK.......GNFSG.ANDERENTLNQMLVEMDGFTPA.........................DH.VVVLAGTNR..PDILDKALL.RPGRFDRHINIDK
FTSH_TREPA/177-309	VLLVGPPGTGKTLLARAVAGE...............A.............S....VP.................F.FRISGSDFI.EM...............FVGIGASRVRDLFKQ.A....REKA........P.GIIFIDELDAIGKSRL.........NAIH.SNDEREQTLNQLLVEMDGFDNT.........................TG.LILLAATNR..PDVLDPALL.RPGRFDRQVCVDR
FTSH_HELPY/206-341	VLLVGPPGTGKTLLAKAVAGE...............A.............H....VP.................F.FSMGGSSFI.EM...............FVGLGASRVRDLFET.A....KKQA........P.SIIFIDEIDAIGKSRAA.......GGVVS.GNDEREQTLNQLLAEMDGFGSE........................NAP.VIVLAATNR..PEILDPALM.RPGRFDRQVLVDK
FTSH4_SYNY3/210-345	VLLVGPPGTGKTLLAKAAAGE...............A.............G....VP.................F.FIISGSEFV.EL...............FVGAGAARVRDLFEQ.A....KKQA........P.CIVFIDELDAIGKSRAS.......GAFMG.GNDEREQTLNQLLTEMDGFSAA........................GAT.VIVLAATNR..PETLDPALL.RPGRFDRQVLVDR
SPAT5_MOUSE/664-796	VLLYGPPGCSKTMIAKALANE...............S.............G....LN.................F.LAIKGPELM.NK...............YVGESERAVREIFRK.A....RAVA........P.SIIFFDELDALAVERG.........SSSG.AGNVADRVLAQLLTEMDGIEQL..........................KNVTVLAATNR..PDRIDKALM.RPGRIDRIIYVPL
Q21222_CAEEL/496-627	ILLYGPPGCSKTLIARALASE...............A.............K....MN.................F.LAVKGPELF.SK...............WVGDSEKAIRDLFSR.A....RQVA........P.TIVFFDEIDAVGSSRG.........SEKS.SG.VSDRVLAQLLTELDGLEKS.........................SR.VILLAATNR..PDQLDSALL.RPGRLDRAIYVGL
O59515_PYRHO/556-686	VLLYGPPGTGKTLLAKAVATE...............S.............E....AN.................F.IAVRGPEVL.SK...............WVGESEKNIREIFRK.A....RQAA........P.TVIFIDEIDAIAPRRG.........TDVN.R..VTDRLINQLLTEMDGIQEN.........................TG.VVVIAATNR..PDILDPALL.RPGRFDRLILVPA
Y1156_METJA/489-620	VLLFGPPGTGKTLLAKAVANE...............S.............G....AN.................F.ISVKGPEIF.SK...............WVGESEKAIREIFRK.A....RQSA........P.CIIFFDEIDAIAPKRG.........RDLS.SA.VTDKVVNQLLTELDGMEEP.........................KD.VVVIAATNR..PDIIDPALL.RPGRLDRVILVPV
CDCH_HALSA/499-630	VLLYGPPGTGKTLMAKAVANE...............T.............N....AN.................F.ISVRGPQLL.SK...............WVGESEKAIRQTFRK.A....RQVA........P.TVIFFDELDSLAPGRG.........QTGG.NN.VSERVVNQLLTELDGLEEM.........................EE.VMVIAATNR..PDIIDPALI.RSGRFDRLVQVGQ
O27676_METTH/514-646	ILLHGSPGTGKTLLAKAVANE...............S.............Q....AN.................F.IAVKGPELL.SK...............WVGESEKGVREVFRK.A....RQTA........P.TVIFFDEIDSIASVRSG........STAD.SG.VTQRVVNQLLTEIDGLEEL.........................QD.VAVIAATNR..PDILDPALL.RPGRFDRHVKVED
CDC48_YEAST/524-657	VLFYGPPGTGKTLLAKAVATE...............V.............S....AN.................F.ISVKGPELL.SM...............WYGESESNIRDIFDK.A....RAAA........P.TVVFLDELDSIAKARGG........SLGD.AGGASDRVVNQLLTEMDGMNAK.........................KN.VFVIGATNR..PDQIDPAIL.RPGRLDQLIYVPL
CDC48_SOYBN/518-651	VLFYGPPGCGKTLLAKAIANE...............C.............Q....AN.................F.ISVKGPELL.TM...............WFGESEANVREIFDK.A....RQSA........P.CVLFFDELDSIATQRGS........SVGD.AGGAADRVLNQLLTEMDGMSAK.........................KT.VFIIGATNR..PDIIDPALL.RPGRLDQLIYIPL
O44008_9TRYP/503-634	VLFYGPPGCGKTLLAKAIATE...............C.............Q....AN.................F.ISIKGPELL.TM...............WFGESEANVRDVFDK.A....RAAA........P.CVLFFDELDSVARSRG.........HSGD..GGASDRVINQILTEMDGMNSK.........................KN.VFIIGATNR..PDVLDPAVM.RPGRLDQLIYIPL
PEX6_RAT/738-870	LLLHGPPGTGKTLLAKAVATE...............C.............S....LT.................F.LSVKGPELI.NM...............YVGQSEENVREVFAR.A....RAAA........P.CIIFFDELDSLAPSRG.........RSGD.SGGVMDRVVSQLLAELDGLHST.........................QD.VFVIGATNR..PDLLDPALL.RPGRFDKLVFVGA
PEX6_SCHPO/691-825	VLLYGPPGTGKTLLAKAVATE...............L.............S....LE.................F.VSIKGPELL.NM...............YVGESEANVRNVFEK.A....RNSS........P.CVIFFDELDSIAPHRG.........NSSD.SGNVMDRVVSQLLAELDSISKDN.......................NKY.VFVIGATNR..PDLLDPSLL.RPGRFDKLVYLGI
PEX6_YARLI/755-889	ILFYGPPGTGKTLLAKAIATT...............F.............S....LN.................F.FSVKGPELL.NM...............YIGESEANVRRVFQK.A....RDAK........P.CVVFFDELDSVAPQRG.........NQGD.SGGVMDRIVSQLLAELDGMSTAG.......................GEG.VFVVGATNR..PDLLDEALL.RPGRFDKMLYLGI
PEX1_HUMAN/877-1007	ILLYGPPGTGKTLLAGVIARE...............S.............R....MN.................F.ISVKGPELL.SK...............YIGASEQAVRDIFIR.A....QAAK........P.CILFFDEFESIAPRR...........GHD.NTGVTDRVVNQLLTQLDGVEGL.........................QG.VYVLAATSR..PDLIDPALL.RPGRLDKCVYCPP
PEX1_SCHPO/643-773	ILLFGYPGCGKTYLASAISST...............F.............P....VQ.................F.ISIKGPELL.DK...............YIGKSEQGVRDLFSR.A....QMAK........P.CVLFFDEFDSVAPRR...........GQD.STGVTDRVVNQILTQMDGAESL.........................DG.VYIVAATTR..PDMIDPALL.RPGRLDKLIFCDL
PEX1_PICPA/836-966	ILLYGYPGCGKTLLASAVAAQ...............C.............G....LN.................F.ISIKGPEIL.NK...............YIGPSEQSVRELFER.A....QAAK........P.CILFFDEFDSIAPKR...........GHD.STGVTDRVVNQMLTQMDGAEGL.........................DG.VYVLAATSR..PDLIDSALL.RPGRLDKSVICDM
RIX7_YEAST/570-700	VLLWGPPGCGKTLLAKAVANE...............S.............R....AN.................F.ISIKGPELL.NK...............YVGESERSIRQVFTR.A....RASV........P.CVIFFDELDALVPRRD.........TSLS.E..SSSRVVNTLLTELDGLNDR.........................RG.IFVIGATNR..PDMIDPAML.RPGRLDKSLFIEL
YB7A_SCHPO/529-659	VLLWGPPGCGKTLLAKAVANE...............S.............K....AN.................F.ISIRGPELL.NK...............YVGESERAVRQVFLR.A....RASS........P.CVIFFDELDAMVPRRD.........DSLS.E..ASSRVVNTLLTELDGLSDR.........................SG.VYVIAATNR..PDIIDPAML.RPGRLDKTLLVDL
P91638_DROME/698-830	VLLCGPPGCGKTLLAKAIANE...............A.............G....IN.................F.ISVKGPELM.NM...............YVGESERAVRACFQR.A....RNSA........P.CVIFFDEFDSLCPKRS.........DGGD.GNNSGTRIVNQLLTEMDGVEER.........................KG.VYILAATNR..PDIIDPAIL.RPGRLDTILYVGF
NVL_HUMAN/618-748	VLLAGPPGCGKTLLAKAVANE...............S.............G....LN.................F.ISVKGPELL.NM...............YVGESERAVRQVFQR.A....KNSA........P.CVIFFDEVDALCPRRS.........DRET.G..ASVRVVNQLLTEMDGLEAR.........................QQ.VFIMAATNR..PDIIDPAIL.RPGRLDKTLFVGL
ARC_STRCO/269-417	VLLYGPPGCGKTLIAKAVANS...............LAKKVAEVTGQAAGK....SF.................F.LNIKGPELL.NK...............YVGETERQIRLVFQR.A....REKASE....GTP.VIVFFDEMESLFRTRG..........SGV.SSDVENTIVPQLLAEIDGVEGL.........................QN.VVVIGASNR..EDMIDPAIL.RPGRLDVKIKIER
ARC_RHOER/271-421	VLLYGPPGCGKTLIAKAVANSLAKKIAEARGQDSKDA.............K....SY.................F.LNIKGPELL.NK...............FVGETERHIRMIFQR.A....REKASE....GTP.VIVFFDEMDSIFRTRG..........SGV.SSDVETTVVPQLLSEIDGVEGL.........................EN.VIVIGASNR..EDMIDPAIL.RPGRLDVKIKIER
SEC18_YEAST/277-418	LLLYGPPGTGKTLIARKIGTM...............LNA........KEPK....I......................VNGPEIL.SK...............YVGSSEENIRNLFKD.AEAEYRAKGEE....SSL.HIIIFDELDSVFKQRGS........RG.D.GTGVGDNVVNQLLAKMDGVDQL.........................NN.ILVIGMTNR..KDLIDSALL.RPGRFEVQVEIHL
O77313_PLAF7/290-432	MILYGPPGTGKTLIARQIGKT...............LNA........REPK....I......................INGPEIL.NK...............YVGQSEENIRNLFKD.AEMEYKQSGEN....SLL.HIIILDEIDAICRQRGN........VGSS.STGVNDSVVNQLLSKIDGVNSL.........................NN.ILLIGMTNR..IDLIDEALL.RPGRFELHIEISL
O46136_LOLPE/113-254	ILLFGPPGTGKTLIARKIGKM...............LNA........TEPK....I......................VNGPQIL.DK...............YVGESEANIRKLFAD.AEEEEKARGRN....SKL.HIIIFDEIDAICKQRGS........VG.G.GTGVHDTVVNQLLTKIDGVEQL.........................NN.ILVIGMTNR..RDLIDDALT.RPGRMEVQMEIGL
O96393_STRPU/260-401	ILLFGPPGTGKTLMARTIGKM...............LNS........REPQ....I......................INGPEIL.NK...............FVGESEANIRKLFAA.AEDEQKKMGNN....SGL.HIIIFDEIDAICKQRGS........MS.G.STGVHDTVVNQLLSKIDGVEQL.........................NN.VLLIGMTNR..KDLIDDALL.RPGRLEVQMEIGL
NSF_MOUSE/256-397	ILLYGPPGCGKTLLARQIGKM...............LNA........REPK....V......................VNGPEIL.NK...............YVGESEANIRKLFAD.AEEEQRRLGAN....SGL.HIIIFDEIDAICKQRGS........MA.G.STGVHDTVVNQLLSKIDGVEQL.........................NN.ILVIGMTNR..PDLIDEALL.RPGRLEVKMEIGL
NSF_DICDI/260-401	MLLYGPPGTGKTLIARQIGKM...............L.............N...GRE.................P.KVVSGPSIL.NK...............YVGQSEENIRMLFRD.A....EIEQKAKGDDSGL.HIIIFDELDAICKSRG.........SRQG.DSGVGDSVVNQLLAMIDGVESL..........................NNILVIGMTNR..KDMIDEALL.RPGRLEVHVEISL
Q40495_TOBAC/252-393	MLLYGPPGTGKTLMARQIGKM...............LNG........KEPK....I......................VNGPEVL.SK...............FVGETEKNVRDLFAD.AEQDQRTKGDQ....SEL.HVIIFDEIDAICKSRGS........TR.D.GTGVHDSIVNQLLTKIDGVESL.........................NN.VLLIGMTNR..KDLLDEALM.RPGRLEVQVEISL
P91638_DROME/286-419	LLLHGPPGCGKTFLARAISGQ...............L.............K....MP.................L.MEIPATELI.GG...............ISGESEERIREVFDQ.A....IGYS........P.CVLFIDEIDAIGGNR...........QWA.SKDMERRIVSQLISSLDNLKANE......................FGQS.VVVIAATTR..PDVLDPGLR.RIGRFDHEIAIHI
NVL_HUMAN/301-434	VLLHGPPGCGKTLLAHAIAGE...............L.............D....LP.................I.LKVAAPEIV.SG...............VSGESEQKLRELFEQ.A....VSNA........P.CIIFIDEIDAITPKR...........EVA.SKDMERRIVAQLLTCMDDLNNVA......................ATAR.VLVIGATNR..PDSLDPALR.RAGRFDREICLGI
YB7A_SCHPO/211-345	VLLHGPPGCGKTMLANALANE...............L.............G....VP.................F.ISISAPSIV.SG...............MSGESEKKVREVFEE.A....KSLA........P.CLMFIDEIDAVTPKR...........ESA.QREMERRIVAQFLTCMDELSFEK......................TDGKPVLVIGATNR..PDSLDSALR.RAGRFDREICLTV
RIX7_YEAST/242-377	VLLHGPPGCGKTSIANALAGE...............L.............Q....VP.................F.ISISAPSVV.SG...............MSGESEKKIRDLFDE.A....RSLA........P.CLVFFDEIDAITPKRD..........GGA.QREMERRIVAQLLTSMDELTMEK......................TNGKPVIIIGATNR..PDSLDAALR.RAGRFDREICLNV
TBP7_CAEEL/428-563	VVFYGPPGTGKTLVARALANE...............CRR........GANK....VA.................F.FMRKGADCL.SK...............WVGESERQLRLLFDQ.A....YAMR........P.SIIFFDEIDGLAPVR...........SSK.QDQIHASIVSTLLALMDGLDGR.........................GE.VVVIGATNR..LDTLDPALR.RPGRFDRELRFSL
YHI5_SCHPO/409-544	VLFHGPPGTGKTLMARVLAAN...............CST........KNQK....IS.................F.FLRKGSDCL.SK...............WVGEAERQLRLLFEE.A....RRVQ........P.SIIFFDEIDGLAPIR...........SSK.QEQTHSSIVSTLLALMDGLDTR.........................GQ.VVVIGATNR..PNDLDPALR.RPGRFDREFYFPL
TBP7_YEAST/450-585	VLFHGPPGTGKTLMARALAAS...............CSS........DERK....IT.................F.FMRKGADIL.SK...............WVGEAERQLRLLFEE.A....KKHQ........P.SIIFFDEIDGLAPVR...........SSK.QEQIHASIVSTLLALMDGMDNR.........................GQ.VIVIGATNR..PDAVDPALR.RPGRFDREFYFPL
AFG2_SCHPO/316-446	VLLYGPPGTGKTMVMRAVAAE...............A.............N....AQ.................V.FTIDGPSVV.GK...............YLGETESRLRKIFED.A....RAHQ........P.SIIFIDEIDALAPKR...........TED.VSEAESRAVATLLTLLDGM..AN.......................AGK.VVVIAATNR..PNSIDEALR.RPGRLEKEIEIGI
AFG2_YEAST/282-413	ILLHGPPGTGKTMLLRVVANT...............S.............N....AH.................V.LTINGPSIV.SK...............YLGETEAALRDIFNE.A....RKYQ........P.SIIFIDEIDSIAPNRA..........NDD.SGEVESRVVATLLTLMDGM..GA.......................AGK.VVVIAATNR..PNSVDPALR.RPGRFDQEVEIGI
SPAT5_MOUSE/390-523	LLLYGPPGTGKTMIARAVANE...............V.............G....AY.................V.SVINGPEII.SK...............FYGETEARLRQIFAE.A....TLRH........P.SIIFIDELDALCPKR...........EGA.QSEVEKRVVASLLTLMDGIGSEG.......................SEGRVLVLGATNR..PQALDAALR.RPGRFDKEIEIGI
VAT_THEAC/227-357	VILYGPPGTGKTLIARAVANE...............S.............G....AN.................F.LSINGPEIM.SK...............YYGQSEQKLREIFSK.A....EETA........P.SIIFIDEIDSIAPKR...........EEV.QGEVERRVVAQLLTLMDGM..KE.......................RGH.VIVIGATNR..IDAIDPALR.RPGRFDREIEIGV
CDCH_HALSA/226-356	VLLHGPPGTGKTLLAKAVANE...............T.............S....AS.................F.FSIAGPEII.SK...............YYGESEQQLREIFED.A....KDDS........P.SIIFIDELDSIAPKR...........EDV.TGEVERRVVAQLLTMMDGL..EG.......................RGQ.VIVIAATNR..VDAVDPALR.RPGRFDREIEIGV
O27676_METTH/242-372	VLMHGPPGTGKTLLAKAVANE...............S.............D....AH.................F.IAINGPEIM.SK...............YVGGSEERLREFFEE.A....EENA........P.SIIFIDEIDAIAPKR...........EDV.SGEVERRIVAQLLTLMDGL..KS.......................RGQ.VVVIGATNR..PDALDPALR.RPGRFDREIEIGV
SAV_SULAC/249-379	ILLYGPPGTGKTLLARALANE...............I.............G....AY.................F.ITVNGPEIM.SK...............FYGESEQRIREIFKE.A....EENA........P.SIIFIDEIDAIAPKR...........EDV.TGEVEKRVVAQLLTLMDGI..KG.......................RGR.VIVIGATNR..PDAIDPALR.RPGRFDREIEIRP
CDAT_PLAF7/564-694	VLMHGIPGTGKTSIAKAIANE...............S.............N....AY.................C.YIINGPEIM.SK...............HIGESEQKLRKIFKK.A....SEKT........P.CIIFIDEIDSIANKR...........SKS.NNELEKRVVSQLLTLMDGL..KK.......................NNN.VLVLAATNR..PNSIDPALR.RFGRFDREIEIPV
TERA_HUMAN/241-371	ILLYGPPGTGKTLIARAVANE...............T.............G....AF.................F.FLINGPEIM.SK...............LAGESESNLRKAFEE.A....EKNA........P.AIIFIDELDAIAPKR...........EKT.HGEVERRIVSQLLTLMDGL..KQ.......................RAH.VIVMAATNR..PNSIDPALR.RFGRFDREVDIGI
Q20748_CAEEL/345-472	VMFYGPPGTGKTLFAKSLAQH...............S.............G....LD.................Y.AVLTGGDIA.................PLGRDGVSAIHKVFDW.A....SKSR........KGLIVFIDEADAFLQKR...........SKNGMSEDTRAALNAFLFRTGEQSR............................KFMLVVASNQ..PEQFDWAVN...DRFDQLVEFTL
Q9ZPW5_ARATH/388-515	MMFYGPPGTGKTMVAREIARK...............S.............G....LD.................Y.AMMTGGDVA.................PLGAQAVTKIHEIFDW.A....KKSN........KGLLLFIDEADAFLCER...........NSTYMSEAQRSALNALLFRTGDQSR............................DIVLVLATNR..PGDLDSAVT...DRIDEVIEFPL
O81459_ARATH/291-420	VLFEGPPGTGKTSCARVIANQ...............A.............G....IP.................L.LYVPLEAVM.SK...............YYGESERLLGAVFSQ.A....NELP........DGAIIFLDEIDAFAISR...........DSE.MHEATRRVLSVLLRQIDGFEQE..........................KKVVVIAATNR..KQDLDPALI...SRFDSMIMFDL
O59026_PYRHO/124-252	ILLFGPPGTGKSLLASATANS...............L.............N....AT.................F.FSVKASDLL.SK...............YFGESSKLVSALFSL.A....RQLS........P.SVIFIDEVDSLTMKR............SS.LDDAARRMIGTLLAEIDGFKDK.........................RRKVIVLTATNT..PWDLDEAML...SRLPIRIYVPL
O04579_ARATH/98-217	ILLFGPSGTGKTMLAKAVATE...............A.............G....AN.................L.INMSM.....SR...............WFSEGEKYVKAVFSL.A....SKIS........P.SIIFLDEVESML...................HRYRLKTKNEFIINWDGLRTN........................EKERVLVLAATNR..PFDLDEAVI.R..RLPHRLMVGL
O81286_ARATH/107-238	ILLFGPPGTGKTMLAKAVATE...............A.............G....AN.................F.INISMSSIT.SK...............WFGEGEKYVKAVFSL.A....SKIA........P.SVIFVDEVDSMLGRR...........ENPGEHEAMRKMKNEFMVNWDGLRTK........................DRERVLVLAATNR..PFDLDEAVI.R..RLPRRLMVNL
MSP1_CAEEL/120-249	ILLYGPPGCGKTLLAKAVARA...............A.............G....CR.................F.INLQVSNLT.DK...............WYGESQKLAAAVFSV.A....QKFQ........P.TIIFIDEIDSFLRDR...........QSH.DHESTAMMKAQFMTLWDGFSSS.........................GDQIIVMGATNR..PRDVDAAIL.R..RMTARFQVPV
MSP1_YEAST/129-257	VLLYGPPGCGKTMLAKALAKE...............S.............G....AN.................F.ISIRMSSIM.DK...............WYGESNKIVDAMFSL.A....NKLQ........P.CIIFIDEIDSFLRER...........SST.DHEVTATLKAEFMTLWDGLLNN..........................GRVMIIGATNR..INDIDDAFL.R..RLPKRFLVSL
SUR2_SCHPO/415-554	MLLFGPPGTGKTMLARAVATE...............A.............K....AT.................F.FSISASSLT.SK...............YLGDSEKLVRALFEV.A....KRQT........C.SVIFVDEIDSILSARN..........DSGNEHESSRRLKTEFLIQWSSLTNAAPDK.................QTGHSPRVLVLAATNL..PWCIDEAAR.R..RFVKRTYIPL
TBP6_YEAST/507-647	MLLFGPPGTGKTMIAKAVATE...............S.............N....ST.................F.FSVSASSLL.SK...............YLGESEKLVRALFYM.A....KKLS........P.SIIFIDEIDSMLTAR...........SDN.ENESSRRIKTELLIQWSSLSSATAQSE..............DRNNTLDSRVLVLGATNL..PWAIDDAAR.R..RFSRKLYIPL
SAP1_YEAST/641-790	MLLFGPPGTGKTMLARAVATE...............S.............H....ST.................F.FSISASSLT.SK...............YLGESEKLVRALFAI.A....KKLS........P.SIIFVDEIDSIMGSR...........NNENENESSRRIKNEFLVQWSSLSSAAAGSNKSNT......NNSDTNGDEDDTRVLVLAATNL..PWSIDEAAR.R..RFVRRQYIPL
FIGL1_CAEEL/352-482	VLLFGPPGTGKTMIGRCVASQ...............C.............K....AT.................F.FNISASSLT.SK...............WVGEGEKLVRALFSV.A....RLKL........P.SVIFIDEIDSLLSSR...........SES.EHESSRRIKTEFLVQLDGVNTA........................PDERLLVLGATNR..PQELDEAAR.R..RFQKRLYIAL
O64630_ARATH/257-360	LLLFGPPGNGKTMLAKAVASE...............S.............Q....AT.................F.FNVSASSLT.SK...............W.........................................IDSIMSTR...........STS.ENEASRRLKSEFLIQFDGVTSN........................PDDLVIIIGATNK..PQELDDAVL.R..RLVKRIYVPL
Q9ZNT0_ARATH/168-298	FLLYGPPGTGKSYLAKAVATE...............A.............D....ST.................F.FSVSSSDLV.SK...............WMGESEKLVSNLFEM.A....RESA........P.SIIFVDEIDSLCGTR...........GEGNESEASRRIKTELLVQMQGVGHN.........................DEKVLVLAATNT..PYALDQAIR.R..RFDKRIYIPL
VPS4_YEAST/169-298	ILLYGPPGTGKSYLAKAVATE...............A.............N....ST.................F.FSVSSSDLV.SK...............WMGESEKLVKQLFAM.A....RENK........P.SIIFIDEVDALTGTR...........GEG.ESEASRRIKTELLVQMNGVGND.........................SQGVLVLGATNI..PWQLDSAIR.R..RFERRIYIPL
VPS4B_HUMAN/170-300	ILLFGPPGTGKSYLAKAVATE...............A............NN....ST.................F.FSISSSDLV.SK...............WLGESEKLVKNLFQL.A....RENK........P.SIIFIDEIDSLCGSR...........SEN.ESEAARRIKTEFLVQMQGVGVD.........................NDGILVLGATNI..PWVLDSAIR.R..RFEKRIYIPL
VPS4_SCHPO/165-294	ILLYGPPGTGKSYLAKAVATE...............A.............G....ST.................F.FSISSSDLV.SK...............WMGESERLVRQLFEM.A....REQK........P.SIIFIDEIDSLCGSR...........SEG.ESESSRRIKTEFLVQMNGVGKD.........................ESGVLVLGATNI..PWTLDSAIR.R..RFEKRIYIPL
MEI1_CAEEL/229-361	MVLAGPPGTGKTLIARAIASE...............S.............S....ST.................F.FTVSSTDLS.SK...............WRGDSEKIVRLLFEL.A....RFYA........P.SIIFIDEIDTLGGQR...........GNSGEHEASRRVKSEFLVQMDGSQNKF.......................DSRRVFVLAATNI..PWELDEALR.R..RFEKRIFIPL
KTNA1_STRPU/270-406	VLMVGPPGTGKTMLAKAVATE...............C.............G....TT.................F.FNVSSASLT.SK...............YHGESEKLVRLLFEM.A....RFYA........P.STIFIDEIDSICSKR...........GTGSEHEASRRVKSELLIQMDGVSGPSAG...................EESSKMVMVLAATNF..PWDIDEALR.R..RLEKRIYIPL
O64691_ARATH/139-271	ILLFGPPGTGKTMLAKAVATE...............C.............N....TT.................F.FNISASSVV.SK...............WRGDSEKLIRVLFDL.A....RHHA........P.STIFLDEIDAIISQRG.........GEGRSEHEASRRLKTELLIQMDGLQKT.........................NELVFVLAATNL..PWELDAAML.R..RLEKRILVPL
YCF2_PINTH/1373-1527	ILLIGPMGTGRSYLVKSLAAD...............S.............Y....VP.................L.IRISLKKLWYGEYLDYPLERIPTEFDPFVKDKMEDFHITLEL.A....KRMS........P.CIIWIPNIHELNLNDATNY....LFGFGF.TDLFLSVLMNNLFRFRDGEKDS.........................MRNILVIASTHI..PQRVDPALI.APNRLDRSINIRM
YCF2_MARPO/1400-1545	ILLIGPIETGRSYLIKNLAAE...............S.............Y....VP.................L.FKISINKLLYNKPDVIT.....ESWMNILIESLRRLNLTLDF.A....KKMS........P.CIIWIQNIHQLNVNRL..........TQN.VESDPTFLLGILLKYFQTDFSKT.......................KKNNIIVIGSTHL..PKKVDPALI.SPNRLDKIINVRL
YJOB_BACSU/223-337	ILLYGPPGNGKTTLVKSIAGS...............I.............D....AP.................V.AYWQITEFT......................SSETIEEVFQA.A....RRLA........P.AVLVIEDIDSMP.......................EDVRSFFLNTLDGATSK.........................EG.LFLIGTTNY..PEEIDPGLMNRAGRFDRAYEIGL
Q9ZPX7_ARATH/202-321	YLLYGPSGTGKSSFVAAMANF...............L.............D....YD.................V.YDIDLSKVV......................DDSDLKMLLLQ......TRGK..........SVIVIEDLDRHLSTK..................STAVNLSGILNFTDSILSSC......................TADERIMVFTMTGK...EQIDPAML.RPGRVDVHIHFPL
Q20755_CAEEL/246-375	YLFYGPPGTGKSSFISALASH...............F.............G....YS.................V.CLLSLSERT.....................LDDDRLNHLLNT.A....PPNS...........VVILEDIDAAFVSREDP.....MSNHPA.YQGLSRVTFSGLLNALDGVACA..........................EERLTFMTTNY..VERLDPALI.RPGRVDRKQYFGN
BCS1_YEAST/263-388	YLLYGPPGSGKTSFIQALAGE...............L.............D....YN.................I.CILNLSENN.....................LTDDRLNHLMNN......MPER..........SILLLEDIDAAFNKRS.........QTGE.QGFHSSVTFSGLLNALDGVTSS..........................EETITFMTTNH..PEKLDAAIM.RPGRIDYKVFVGN
BCS1_SCHPO/245-370	YLLYGPPGSGKTSFLYALAGE...............L.............D....YD.................I.CVLNLAEKG.....................LTDDRLNHLLSN......VPPK..........AVVLLEDVDSAFQGRE.........RSGE.VGFHANVTFSGLLNALDGVTSS..........................DERIIFMTTNH..PEKLDPALV.RPGRVDVKAYLGN
CD48B_ARATH/59-195	LLLYGPPGTGKTSLVRAVVQE...............C.............D....AH.................L.IVLSPHSVH.RA...............HAGESEKVLREAFAE.A....SSHAVS....DKP.SVIFIDEIDVLCPRR............DA.RREQDVRIASQLFTLMDSNKPSS.......................SAPRVVVVASTNR..VDAIDPALR.RAGRFDALVEVST
RUVB_MYCPN/41-166	ILLYGPPGVGKTTLARLIASE...............M.............N....TK.................L.QIIQGGHLQ......................RPSDFLNAVSL.I....KKG...........DVLFVDEIHAVAPSV.......................MELMFPVMDDFRVQVLIGKDF..........NSKMVEMKVNPFTWIGATTQ..FGKIINPLE...DRFGMILNIDY
RUVB_SYNY3/77-202	LLLYGPPGLGKTTLALILAEE...............M.............Q....VR.................C.KITAAPALE......................RPRDITGLLLA.L....QPG...........DILFIDEIHRLNRLT.......................EELLYPAMEDFRLDITMGKGQ..........SAKVRSLKLAHFTLVGATTK..VGSLTSPLR...DRFGLIQRLRF
RUVB_TREPA/59-184	LFLIGPPGLGKTTLAHITACE...............L.............G....VE.................C.KVTGAPALD......................KPKDLAGILTA.L....SER...........SVFFVDEIHRLKPAI.......................EEMLYIAMEDYELDWVIGQGP..........SARTVRIPLPPFTLIGATTR..AGMVSSPLI...SRFGIVERFEF
RUVB_BORBU/60-185	VFLSGPPGLGKTTLASIIAFE...............M.............N....AS.................I.KITSAPAFD......................KPKDIIGILTG.L....DEK...........SVLFIDEIHRLRPII.......................EEMLCIAMEDYELDWVIGQGA..........NARTVRMPLPKFTLIGATTK..PGKVTSPLY...ARFGITARFEL
RUVB_THEMA/54-179	VLLAGPPGLGKTTLAHIIASE...............L.............Q....TN.................I.HVTSGPVLV......................KQGDMAAILTS.L....ERG...........DVLFIDEIHRLNKAV.......................EELLYSAIEDFQIDIMIGKGP..........SAKSIRIDIQPFTLVGATTR..SGLLSSPLR...SRFGIILELDF
RUVB_MYCLE/60-185	ILLSGPPGLGKTSLAMIIAAE...............L.............G....SS.................L.RMTSGPALE......................RAGDLAVMLSN.L....VEH...........DVLFIDEIHRIARPA.......................EEMLYLAMEDFRVDVIVGKGP..........GATSIPLEVAPFTLVGATTR..SGALTGPLR...DRFGFTAHMDF
RUVB_CHLPN/53-178	CLFFGPPGLGKTSLAHIVAYT...............V.............G....KG.................L.VLASGPQLI......................KPSDLLGLLTS.L....QEG...........DVFFIDEIHRMGKVA.......................EEYLYSAMEDFKVDITIDSGP..........GARSVRVDLAPFTLVGATTR..SGMLSEPLR...TRFAFSARLSY
RUVB_CHLTR/53-178	CLFYGPPGLGKTSLAHIMANT...............I.............G....KG.................L.VIASGPQLL......................KPSDLIGLLTG.L....QEG...........DIFFIDEIHRMGKAA.......................EEYLYPAMEDFKVDITLDSGP..........GARSVRLDLAPFTLVGATTR..AGMLSEPLR...TRFAFTGRVDY
RUVB_PSEAE/59-184	TLIFGPPGLGKTTLANIIAQE...............M.............G....VS.................I.KSTSGPVLE......................RPGDLAALLTN.L....EAG...........DVLFVDEIHRLSPIV.......................EEVLYPAMEDFQLDIMIGEGP..........AARSIKLDLPPFTLVGATTR..AGMLTNPLR...DRFGIVQRLEF
RUVB_HELPY/56-181	MLFFGPPGLGKTSISHIIAKE...............M.............E....TN.................I.KITAAPMIE......................KSGDLAAILTN.L....QAK...........DILFIDEIHRLSPAI.......................EEVLYPAMEDFRLDIIIGSGP..........AAQTIKIDLPPFTLIGATTR..AGMLSNPLR...DRFGMSFRMQF
RUVB_RICPR/53-178	TLFYGPPGLGKTTLAKIISNE...............I.............G....GN.................F.KSTAGPAII......................KAADLASILTN.L....EKN...........DVLFIDEIHRLNTLV.......................EEVLYSAMEDFELDIIIGEGS..........AARPVKITLPKFTLIGATTR..FGLISNPLR...DRFGIPMRLNF
RUVB_BACSU/56-181	VLLYGPPGLGKTTLASIVANE...............M.............G....VE.................L.RTTSGPAIE......................RPGDLAAILTA.L....EPG...........DVLFIDEIHRLHRSI.......................EEVLYPAMEDFCLDIVIGKGP..........SARSVRLDLPPFTLVGATTR..VGLLTAPLR...DRFGVMSRLEY
RUVB_THETH/41-167	LLLFGPPGLGKTTLAHVIAHE...............L.............G....VN.................L.RVTSGPAIE......................KPGDLAAILANSL....EEG...........DILFIDEIHRLSRQA.......................EEHLYPAMEDFVMDIVIGQGP..........AARTIRLELPRFALIGATTR..PGLITAPLL...SRFGIVEHLEY
LON2_BACSU/93-267	VIVYGPPGVGKTAAARLVLEE...............AKK........HKQSPFKEQA.................VFVELDATTARFDERGIADPLIGSVHDPIYQGAGAMGQAGIPQP......KQGAVT....HAHGGVLFIDEIGELHPIQ.......................MNKMLKVLEDRKVFLDSAYYSEENTQIPNHIHDIFQNGLPADFRLIGATTR.MPNEIPPAIR...SRCLEVFFREL
Q9ZAT2_STRMU/10-118	MILYGPPGIGKTSIASAIAGT...............T.............K....FA.................F.RTFNATTDT.......................KKRLQEIAEE.A....KFSG.......G..LVLLLDEIHRLDKTK.......................QDFLLPLLENGQI..............................IMIGATTENPFFSVTPAIR...SRVQIFELEPL
Y2559_MYCTU/68-180	VILYGPPGSGKTTLAALISQA...............T.............G....RR.................F.EALSALSAG.......................VKEVRAVIEN.S....RKALLH....GEQ.TVLFIDEVHRFSKTQ.......................QDALLSAVEHRVV..............................LLVAATTENPSFSVVAPLL...SRSLILQLRPL
O69490_MYCLE/64-176	AILHGPPGCGKTTLAALISQA...............T.............G....HR.................F.EALSALSAG.......................VKDVRAVLKI.A....RSALLS....GKR.TVLFIDEVHRFSKTQ.......................QDALLSAVENRVV..............................LLVAATTENPSFSVVAPLL...SRSLILQLRPL
O48696_ARATH/140-257	IVFWGPPGTGKTSIAKSLINS...............S.............KDPSLYR.................F.VSLSAVTSG.......................VKDVRDAVES.A....KRLNLE....GRKRTVLFMDEVHRFNKSQ.......................QDTFLPVIEDGSI..............................LFIGATTENPSFHLITPLL...SRCRVLTLNPL
RARA_COXBU/47-157	MILWGPPGSGKTTLAEIIAQK...............A.............G....AR.................V.ESISAVLAG.......................VKDIRDVVER.A....E..RHK....GQA.TILFVDEVHGFNKSQ.......................QDAFLPHVEKGTI..............................TLIGATTENPSFQLNNALL...SRTRVYVLKQL
RARA_HAEIN/53-165	MIFWGPPGTGKTTLAEIIAQR...............I.............N....AE.................V.ERISAVTSG.......................IKEIREAIDR.A....KQNRLA....DRK.TILFVDEVHRFNKSQ.......................QDAFLPHIEDGTV..............................IFIGATTENPSFELNNALL...SRARVYVLKSL
RARA_ECOLI/53-165	MILWGPPGTGKTTLAEVIARY...............A.............N....AD.................V.ERISAVTSG.......................VKEIREAIER.A....RQNRNA....GRR.TILFVDEVHRFNKSQ.......................QDAFLPHIEDGTI..............................TFIGATTENPSFELNSALL...SRARVYLLKSL
O51774_BORBU/199-337	AMLIGEPGVGKTAIVEGLASS.....................................................I.VQKKISSKLQDKTILMLKVSNLVSGTKYRGEFEDRLNNIIKY.I....EK.NK......N..TIIFIDEIHTLIGAG...............NSEGALDASNILKPSLSRAEI..............................QIIGATTYNEYRKYISKDKAFARRFQTITVKEP
CLPB_RICPR/203-342	PVLIGAPGVGKTAIIEGLAQR.....................................................I.FSKDVPETLINCRIIELDIGALIAGAQYRGEFEKRLKAVLSE.I....KESSG......E..IILFIDELHLLVGTG...............KVDGAMDASNLLKPMLARGEL..............................HCIGATTLDEYRKYIEKDAALARRFQPVYVGEP
CLPB_HELPY/200-338	PILLGEPGVGKTAVVEGLAQR.....................................................I.MNKEVPKTLLNKRVIALDLSLLVAGAKYRGEFEERLKKVIEE.V....KK.SA......N..VILFIDEIHTIVGAG...............ASEGGMDAANILKPALARGEL..............................HTIGATTLKEYRKYFEKDMALQRRFQPILLNEP
ECCA2_MYCTU/369-505	MLLVGPPGTGKTTTAEALGKIY............AGM.............GIVRHPE.................I.REVRRSDFC.GH...............YIGESGPKTNELIEK.S................LGRIIFMDEFYSLIERHQ..........DGT.PDMIGMEAVNQLLVQLETHRF............................DFCFIGAGYEDQVDEFLTVNPGLAGRFNRKLRFES
O31345_BACCE/115-244	MIFTGNPGTGKTTVARVVGDLL............KRM.............GVLKSGK.................L.VEVDKSNLI.SP...............YAGQTPEKVREVFMS.A................LGGVLFIDEAYALSTDN..................VGREAIDTLVKLVEDHRD............................SVIVILAGYEKEMRDFLQANSGLKSRFPNDVYFPD
SP5K_BACSU/95-227	MMFKGNPGTGKTTVARLIGKL...............FFEM......NVLSK....GH.................L.IEAERADLV.GE...............YIGHTAQKTRDLI........KKSL........G.GILFIDEAYSLARGG...............EKDFGKEAIDTLVKHMEDKQH............................EFILILAGYSREMDHFLSLNPGLQSRFPISIDFPD
O31346_BACCE/326-458	FIFTGNPGTGKTTIARLVAKYL............KAL.............GYLSSGH.................L.VEVDRARLV.AQ...............YVGQTGPKTQAVIDS.A................KGGVLFIDEAYSLARGG...............ENDFGKEAIDTLVKGMEDLRE............................DLVVILAGYKDEMDDFLKTNPGLQSRFNNHIDFPD
ECCA3_MYCTU/381-514	LVFAGPPGTGKTTIARVVAKIY............CGL.............GLLKREN.................I.REVHRADLI.GQ...............HIGETEAKTNAIIDS.A................LDGVLFLDEAYALVATG.............A.KNDFGLVAIDTLLARMENDRD............................RLVVIIAGYRADLDKFLDTNEGLRSRFTRNIDFPS
Y055_MYCLE/330-465	MIFTGPPGTGKTTIARVVANIL............AGL.............GVISEPK.................L.VETSRKDFV.AE...............YEGQSAVKAAKTIDL.A................LGGVLFIDEAYALVQER...........DGR.TDPFGQEALDTLLARMENDRD............................RLVVIIAGYSSDIDRLLETNEGLRSRFATRIEFDT
ECCA1_MYCTU/330-465	MIFTGPPGTGKTTIARVVANIL............AGL.............GVIAEPK.................L.VETSRKDFV.AE...............YEGQSAVKTAKTIDQ.A................LGGVLFIDEAYALVQER...........DGR.TDPFGQEALDTLLARMENDRD............................RLVVIIAGYSSDIDRLLETNEGLRSRFATRIEFDT
DPA44_BPT4/46-159	ILHSPSPGTGKTTVAKALCHD...............V.............N....AD.................M.MFVNGSDCK.......................IDFVRGPLTNFA....SAASFD....GRQ.KVIVIDEFDRSGLAE......................SQRHLRSFMEAYSS............................NCSIIITANN..IDGIIKPLQ...SRC.RVITFGQ
DPA44_BPR69/46-159	ILHSPSPGTGKTTVAKALCND...............I.............N....AE.................M.MFVNGSDCK.......................IDFVRGPLTAFA....RSVSME....GKP.KVIVIDEFDRSGLAE......................SQRHLRTFMEEFSS............................NCSIIITANN..IDGIIEPLR...SRC.RVIEFGR
RFC3_YEAST/49-169	LLFYGPPGTGKTSTIVALARE...............IY...........G.KNYSNM.................V.LELNASDDR..................GIDVVRNQIKDFAST.RQIFS...........KGFKLIILDEADAMTNAA.......................QNALRRVIERYTK............................NTRFCVLANY..AHKLTPALL...SRCTRFRFQPL
RFCS_ARCFU/41-161	LLFSGPPGTGKTATAIALARD...............LF...........G.ENWRDN.................F.IEMNASDER..................GIDVVRHKIKEFART.APIGG...........APFKIIFLDEADALTADA.......................QAALRRTMEMYSK............................SCRFILSCNY..VSRIIEPIQ...SRCAVFRFKPV
RFC4_CAEEL/51-177	LLFYGPPGTGKTSAALAFCRQ...............LF...........PKNIFHDR.................V.LDLNASDER..................GIAVVRQKIQSFSKS.SL..GHSHRED....VLKLKIIILDEVDAMTREA.......................QAAMRRVIEDFSK............................TTRFILICNY..VSRLIPPVV...SRCAKFRFKSL
RFC4_HUMAN/74-202	LLFYGPPGTGKTSTILAAARE...............LF...........GPELFRLR.................V.LELNASDER..................GIQVVREKVKNFAQL.TVSGSRSDGKP....CPPFKIVILDEADSMTSAA.......................QAALRRTMEKESK............................TTRFCLICNY..VSRIIEPLT...SRCSKFRFKPL
RFCL_ARCFU/39-166	LLLAGPPGVGKTSLALALANT...............M.............G....WE.................A.VELNASDQR...SW..........RVIERIVGEGAFNETISDEG....EFLSSR....IGKLKLIILDEVDNIHKKE...................DVGGEAALIRLIKRKPA.............................QPLILIAND..PYKLSPELR...NLCEMINFKRL
RFCL_METJA/42-159	ILLVGPPGCGKTTLAYALAND...............Y.............G....FE.................V.IELNASDKR......................NSSAIKKVVGHAA....TSSSIF....GKK.FLIVLDEVDGISGKE...................DAGGVSELIKVIKKAKN..............................PIILTANDAYAPSIRSLLP....YVEVIQLNPV
RFC1_DROME/483-611	ALLSGPPGIGKTTTATLVVKE...............L.............G....FD.................A.VEFNASDTR...SKRL......LKDEVSTLLSNKSLSGYFTGQG....QAVSR......K..HVLIMDEVDGMAGNE...................DRGGMQELIALIKDSSI..............................PIICMCNDRNHPKIRSLVN...YCYDLRFQRPR
Q18841_CAEEL/343-475	ALLSGSPGVGKTTCAYMACQQ...............L.............G....LQ.................L.VEMNASDVR...SKKH......LEAKIGELSGSHQIEQFFGAKK....CAPQDN....QKVHHILIMDEVDGMSGNE...................DRAGISELIQIIKESKI..............................PIICICNDRQHPKIRTLAN...YCYDLRFPKPR
RFCL_PYRHO/46-158	LLLAGPPGSGKTTTVYALAHE...............Y.............N....FE.................V.IELNASDER......................TYNKIARYVQA.A....YTMDIM....GKRRKIIFLDEADNIEPSG.......................APEIAKLIDKARN..............................PIIMAANH..YWEVPKEIR...DRAELVEYKRL
LON_CAMJE/360-502	LCLYGPPGVGKTSLANSVSKA...............L.............K....RE.................L.IRIALGGLE...DVNEL....RGHRRTYIGAMPGRITQGLIE.A....KQIN..........PVIVLDEIDKL.NRS..................FRGDPSAVLLEILDPEQNSKFRDYY.............LNFNIDLSKVIFIATAND..ISNIPAPLR...DRMEFIELSSY
LON_HELPJ/363-505	LCFYGPPGVGKTSLANSIAKA...............I.............E....RP.................L.VRIALGGLE...DVNEL....RGHRRTYIGSMPGRIVQGLIE.A....KKMN..........PVMVLDEIDKV.DRS..................VRGDPASALLEILDPEQNIAFRDHY.............ANFSIDLSQVIFIATANN..IDRIPAPLR...DRMEFISVSSY
LON_MYCGE/375-517	MCLVGPPGVGKSSLAKSIAEA...............L.............D....KK.................F.VKISLGGVH...DESEI....RGHRKTYLGSMPGRILKGMTR.A....KVIN..........PLFLLDEIDKM.TSS..................NQGYPSGALLEVLDPELNNKFSDNY.............VEEDYDLSKVMFIATANY..IEDIPEALL...DRMEIIELTSY
LONP2_MAIZE/405-547	LCFVGPPGVGKTSLASSIAKA...............L.............N....RK.................F.IRISLGGVK...DEADI....RGHRRTYIGSMPGRLIDGLKR.V....SVSN..........PVMLLDEIDKT.GSD..................VRGDPASALLEVLDPEQNKAFNDHY.............LNVPFDLSKVIFVATANR..MQPIPPPLL...DRMEIIELPGY
LON1_BORBU/385-527	ILLVGPPGVGKTSIGAAIAKV...............L.............R....TK.................F.FRFSVGGMR...DESEI....KGHRRTYVGALPGKIIQGLRI.T....KTNS..........PVFLIDEVDKI.SAS..................SYGDPFSVLLEVLDPEQNVRFRDHY.............LDLPFDISNVFFILTANS..VETIPRPLL...NRMEIIEISGY
LON_TREPA/436-578	ILLVGPPGVGKTSVGKSIARA...............I.............H....KP.................F.FRFSVGGIS...DEAEI....KGHRRTYIGALPGKVLQGLKI.V....KTKA..........PVFMIDEVDKI.GSG..................ARGDPAGALLEVLDPEQNTTFRDHY.............LDLPFDLSHIVFVLTANS..TDPIPRPLL...DRAEIIRLSGY
LON_CHLTR/388-530	ICLVGPPGVGKTSIGRSIAKV...............L.............H....RK.................F.FRFSVGGMR...DEAEI....KGHRRTYIGAMPGKLVQALKQ.S....QIMN..........PVIMIDEVDKI.GSS..................YHGDPASALLEVLDPEQNKDFLDHY.............LDVRVDLSNVLFILTANV..LDSIPDPLL...DRMEVLRLSGY
LONM_YEAST/628-771	ICFVGPPGVGKTSIGKSIARA...............L.............N....RK.................F.FRFSVGGMT...DVAEI....KGHRRTYIGALPGRVVQALKK.C....QTQN..........PLILIDEIDKIGHGG..................IHGDPSAALLEVLDPEQNNSFLDNY.............LDIPIDLSKVLFVCTANS..LETIPRPLL...DRMEVIELTGY
LONM_SCHPO/574-716	MCLVGPPGVGKTSVGKSIASA...............L.............N....RE.................F.FRFSVGGLT...DVAEI....KGHRRTYIGAMPGKIVQALKK.V....QTEN..........PLILIDEIDKV.GKS..................HQGDPASALLELLDSEQNSAFLDYY.............MDIPLDVSSVLFVCTANT..IDTIPPPLL...DRMEVIELSGY
LONM_MAIZE/451-593	ICLSGPPGVGKTSIGRSIARA...............L.............N....RQ.................F.YRFSVGGLA...DVAEI....KGHRRTYVGAMPGKMVQCLKS.V....GTAN..........PLVLIDEIDKL.GKG..................HSGDPASALLELLDPEQNVNFLDHY.............LDVPIDLSKVLFVCTANV..IEMIPNPLL...DRMEIIAIAGY
LONM_CAEEL/508-651	LCFHGPPGVGKTSIAKSIATA...............L.............N....RE.................Y.FRFSVGGMT...DVAEI....KGHRRTYVGAMPGKMIQCMKK.V....KTEN..........PLVLIDEVDKIGGAG..................FHGDPASALLELLDPEQNANFNDHF.............LDVPVDLSRVLFICTANE..ISKIPGPLR...DRMEMIDVSGY
LONM_HUMAN/519-661	LCFYGPPGVGKTSIARSIARA...............L.............N....RE.................Y.FRFSVGGMT...DVAEI....KGHRRTYVGAMPGKIIQCLKK.T....KTEN..........PLILIDEVDKI.GRG..................YQGDPSSALLELLDPEQNANFLDHY.............LDVPVDLSKVLFICTANV..TDTIPEPLR...DRMEMINVSGY
LON_AQUAE/366-508	LAFVGPPGVGKTSLGRSIAEA...............L.............G....RK.................F.VRIALGGIR...DEAEI....RGHRRTYVGAMPGRIIQAIKQ.A....GTKN..........PVIMLDEIDKL.AIS..................FQGDPAAALLEVLDPEQNKKFTDLY.............IGIPFDLSEVIFICTGNR..ADTIPTPLL...DRMELIMLSGY
LON_MYCSM/348-490	MVLAGPPGVGKTSLGESVARA...............L.............D....RK.................F.VRVALGGVR...DEAEI....RGHRRTYVGALPGRIVRAIGE.A....GSMN..........PVVLLDEIDKV.GSD..................YRGDPAAALLEVLDPAQNHTFRDHY.............LDLDLDLSDVVFLVTANV..IENIPSALL...DRMELVEIDGY
LON1_MYXXA/364-506	LCFVGPPGVGKTSLARSIARA...............T.............G....RK.................F.VRLSLGGVR...DEAEI....RGHRRTYIGAMPGKLIQSLKK.A....GSNN..........PVFLLDEIDKM.STD..................FRGDPSAALLEVLDPEQNHTFNDHY.............LDLDYDLSKVMFICTANT..MHNIPGPLQ...DRMEVIRIAGY
LON2_MYXXA/375-517	LCLVGPPGVGKTSLGQSVAKA...............T.............G....RK.................F.VRLSLGGVR...DEAEI....RGHRRTYVGALPGRFIQSMKK.A....GTKN..........PVMMLDEIDKL.GAD..................FRGDPSAALLEVLDPEQNNTFSDHY.............LDVPFDLSKVMFVATANQ..LDPIPGPLR...DRMEIIELTGY
LON_BRECH/351-493	LCLVGPPGVGKTSLARSVARA...............L.............G....RE.................F.VRISLGGVR...DEAEI....RGHRRTYVGALPGRIIQGMKQ.A....GTIN..........PVFLLDEIDKL.ASD..................FRGDPASALLEVLDPNQNDKFSDHY.............IEETYDLTNVMFITTANS..LDTIPRPLL...DRMEVISISGY
LON1_BACSU/350-492	LCLAGPPGVGKTSLAKSIAKS...............L.............G....RK.................F.VRISLGGVR...DESEI....RGHRRTYVGAMPGRIIQGMKK.A....GKLN..........PVFLLDEIDKM.SSD..................FRGDPSSAMLEVLDPEQNSSFSDHY.............IEETFDLSKVLFIATANN..LATIPGPLR...DRMEIINIAGY
LON_CAUCR/348-489	LCLVGPPGVGKTSLGKSIAKA...............T.............G....RE.................F.VRMSLGGVR...DEAEI....RGHRRTYIGSMPGKVVQSMKK.A....KTTN..........AFVLLDEIDKM.GSD..................YRGDPASALLEVLDPSQNSTFGDHY.............LEVDYDLSQVMFVTTANS..L.NMPQPLL...DRMEIIRIPGY
O52827_ACIAD/364-492	LCLVGPPGVGKTSLGESIAKA...............T.............G....RE.................F.VRMALGGVR...DEAEI....RGHRRTYIGAMPGKIVQSLTK.V....GVKN..........PLFLLDEIDKM.AQD..................YRGDPASAMLEVLD....LD......................LDLSEVMFICTANS..M.NIPEALL...DRMEVIRLPGY
LON_ECOLI/352-493	LCLVGPPGVGKTSLGQSIAKA...............T.............G....RK.................Y.VRMALGGVR...DEAEI....RGHRRTYIGSMPGKLIQKMAK.V....GVKN..........PLFLLDEIDKM.SSD..................MRGDPASALLEVLDPEQNVAFSDHY.............LEVDYDLSDVMFVATSNS..M.NIPAPLL...DRMEVIRLSGY
LON_RICPR/352-493	LCLIGPPGVGKTSLVKSIAEG...............M.............G....RK.................Y.TKFSLGGVR...DEAEI....RGHRKTYLGSMPGKILGQLKK.I....KTSN..........PVMLLDEIDKM.SSD..................FRGDPASALLEVLDPEQNSHFVDHY.............LEVEYDLSNVVFIATANS...HDLPRALS...DRMEKIYISGY
PEX1_SCHPO/375-511	IYINGPKGCGKSNLVHSLFDY.............................YSLNSIY.................FQMIVSCSEIDRSS....................FAKFQSFWNN.V....FIQAER....YEP.SIIYLDDVHCLISSSN.........ENGE.LGFVEEREIAFLQHQIINLKRK..........................RKIIFIGFGEE..FLTFSENLV.LPLLFQIKIALPS
PEX6_SCHPO/425-554	FLLHGNPFTGKTKAVEEVASL...............F.............S....AP.................V.FTISSYEFA....................DATADHLEAKLDM......FVQNVV....KSPCAIIFVKDLDVLSISS...........DEG.NIVPGSKSIQILLSKIDLVKSP.........................QGRYIVIGTCHS..IEKIPYEIL...SESFFELKFSE
O23326_ARATH/424-572	MYIHGVPGTGKTISVLSVMKN..............LKAE........VEAGSVSPYC.................F.VEINGLKLASPENIYSVIYEGLSGHRVGWKKALQSLNERFAEGK....KIGKEN....EKP.CILLIDELDVLVTRN.......................QSVLYNILDWPTKP.........................NSKLVVLGIANT..MDLPEKLLP....RISSRMGIQR
ORC1_CANAX/424-569	VYVCGLPGMGKTATIKDVVEQ..............MTYS........SERGEMEQFS.................Y.LELNGLKLLSPTVAYEALWHHISGDKVSASNAALLLEEYF........KREDHK....RKP.LVILMDEFDQIATKK.......................QNVMYNFFNWPTYS.........................TSKLIVIAVANT..MDLPERMLT...NKIASRLGLRR
ORC1_YEAST/475-621	IYVAGTPGVGKTLTVREVVKE..............LLSS........SAQREIPDFL.................Y.VEINGLKMVKPTDCYETLWNKVSGERLTWAASMESLEFYFK.......RVPKNK....KKT.IVVLLDELDAMVTKS.......................QDIMYNFFNWTTYE.........................NAKLIVIAVANT..MDLPERQLG...NKITSRIGFTR
ORC1_KLULA/467-613	IYIAGTPGVGKTLTVREVVKD..............LMTS........ADQKELPRFQ.................Y.IEINGLKIVKASDSYEVFWQKISGEKLTSGAAMESLEFYFN.......KVPATK....KRP.IVVLLDELDALVSKS.......................QDVMYNFFNWATYS.........................NAKLIVVAVANT..LDLPERHLG...NKISSRIGFTR
ORC1_SCHPO/364-509	LYISGTPGTGKTATVHEVIWN..............LQEL........SREGQLPEFS.................F.CEINGMRVTSANQAYSILWESLTGERVTPIHAMDLLDNRF........THASPN....RSS.CVVLMDELDQLVTHN.......................QKVLYNFFNWPSLP.........................HSRLIVVAVANT..MDLPERILS...NRISSRLGLSR
ORC1_DROME/594-739	MYVSGVPGTGKTATVTGVIRT..............LQRM........AKQNELPAFE.................Y.LEINGMRLTEPRQAYVQIYKQLTGKTVSWEQAHALLEKRF........TTPAPR....RVT.TVLLVDELDILCNRR.......................QDVVYNLLDWPTKS.........................AAKLVVVTIANT..MDLPERLLM...GKVTSRLGLTR
P70049_XENLA/556-701	MYISGVPGTGKTATVHEVIRS..............LQES........AEEEELPMFH.................Y.IEINGMKLTDPHQAYVQILKLLTGQKATADHAAALLEKRF........STPASK....KET.TVLLVDELDLLWTRK.......................QNVMYSLFDWPTRK.........................QAKLIVLAIANT..MDLPERIMM...NRVASRLGLTR
P96281_MYCTU/250-370	VLVSGPAGVGKATLVRAVCDG..................................RR.................L.VTLDGPEIG...A.............LAAGDRVKAVASAVQA.V....RHEG..........GVLLITDADALLPAA...................AEPVASLILSELRTAVAT..........................AGVVLIATSAR..PDQLDARLR.SPELCDRELGLPL
PEX1_PICPA/519-653	SLLFGTSGSGKSLVISQVAQI...............V..................TNK..............GHF.VKLLNCDKI...................MSESYNNLRGIFED.I....FSEVSW....KAP.SLLILEDLDSLIPAEQ..........EHS.DSSQSRQLSEYFISKLSAQTIN.........................RD.ITILASSKS..KESLNSLIF.TTHLIEHDFQLRA
PEX1_HUMAN/595-734	LLLTGGKGSGKSTLAKAICKE...............A.............FDKLDAH.................V.ERVDCKALR....................GKRLENIQKTLEV.A....FSEAVW....MQP.SVVLLDDLDLIAGLPAVP.....EHEHSP.DAVQSQRLAHALNDMIKEFISM.........................GSLVALIATSQS..QQSLHPLLV...SAQGVHIFQCV
PEX6_RAT/466-595	VLLQGPPGSGKTTAVTAACSR...............L.............G....LH.................L.LKVPCSSLC....................ADSSRTVETKLQT.T....FSRARR....CRP.VVLLLTALDLLGRDR.............D.GLGEDARVVATLRHLLLDEDPLS.......................RCPPLMVVATTSR..VQDLPTDVR...TAFPHELEVPV
PEX6_YEAST/479-620	LLHSTTNNVGKATMVRFASKY...............L.............G....IH.................L.LEIDCLSLTSNS...............RQLDSTSKIIGYIRAKC....ENVLPY....ASP.AVIFLAHLDSILLDV...........NAN.QDPEAIKLQKSINFEMSKLLDDFT.....................FKFPGTTFVGSVNN..IDNVPSSFR.SHMRFEILVPVPS
PEX6_YARLI/473-598	LLHSAKRGVGKSTVLRSVAAQ...............C.............G....IS.................V.FEISCFGLI....................GDNEAQTLGTLRA......KLDRAY....GCSPCVVVLQHLESIAKKS.............D.QDGKDEGIVSKLVDVLADYSG...........................HGVLLAATSND..PDKISEAIR...SRFQFEIEIGV
Q57264_9SYNC/143-275	MLILGVPGCGKSLIAKTTSRL...............W.............G....LP.................L.LRLDMGRVYDGS...............MVGRSEANLRNALKT.A....ESIS........P.AILFIDELDKAFAGGAG........SGDS.DGGTSSRIFGSFLTWMQEKTS............................PVFVMATANR..VDRLPGEFL.RKGRFDEIFFVDL
YCF46_PORPU/262-391	LLLVGIQGTGKSLTAKAIAND...............W.............T....LP.................L.LRLDIGKLF.GG...............LVGESESRMREMVTI.A....EGLS........P.CVLWIDEIDKAFSNLYS........QGDS...GTSARVFGTFITWLSEKTT............................PVFVVATANT..IQNLPSEML.RKGRFDEIFFLDL
YCF46_ODOSI/262-391	LLLIGIQGTGKSLTAKAIATE...............W.............Q....LP.................L.LKLDVGRLF.GG...............IVGESESRLRQMIDV.A....ETLS........P.CILWIDEMDKAFSNNDS........RGDS...GTSNRVLATFISWLSEKTK............................PVFVVATANN..VDLLPLEII.RKGRFDEIFFLDL
Q55174_SYNY3/262-391	LLLAGIQGTGKSLTAKAIAHH...............W.............H....LP.................L.LRLDVGRLF.GG...............LVGESEARTRQMINL.A....EALA........P.CVFWIDEIDKAFGSMDS........HGDG...GTTSRVFGAFITWLAEKTS............................PVFVVATANN..VQSLPPELL.RKGRFDEIFFVGL
YCF46_GUITH/278-407	LLLVGIQGTGKSLTAKSIANE...............W.............N....LP.................L.LKLDVGRLF.GG...............IIGESEARVRQMIQF.A....ETIS........P.CILWIDEIDKAFTGSNF........NNDS...GTTKRVFGTFITWLSEKKS............................PVFVVATANN..IDSLPPELL.RKGRFDEVFFIGL
O83350_TREPA/346-472	YLISGPIGTGKSFMVSAFAGE...............I.............G....IP.................M.VRLCNFQAT..................QPGITQSNLEKTLNI.L....KALT........P.VAVMVDEADAVFGRR.............N.APAGESRIFAQIAGFMGNTQHR..........................GNIIWFLITSR..PDLLPIDLK.RQGRAEEHLALFY
//
