# Supplementary material for: On the necessity of dissecting sequence similarity scores into segment-specific contributions for inferring protein homology, function prediction and annotation
Source: BMC Bioinformatics. 2014 Jun 2;15:166. doi: 10.1186/1471-2105-15-166 (PMC4061105; doi:10.1186/1471-2105-15-166)
Supplement: Additional file 1 — Zip-archive of the software DissectHMMER. This archive contains all files to create a program executable for dissecting the score for a given HMMER2/3 protein domain model – query sequence alignment. [file 1471-2105-15-166-S1.zip › PF00106.20_adh_short_seed.sto]

# STOCKHOLM 1.0
#=GS Q93HJ3_STRAW/3505-3672    AC Q93HJ3.1
#=GS Q83WF0_MICGR/3855-4022    AC Q83WF0.1
#=GS Q93HJ4_STRAW/4401-4568    AC Q93HJ4.1
#=GS O30764_9ACTO/3865-4032    AC O30764.1
#=GS Q93HI8_STRAW/3536-3703    AC Q93HI8.1
#=GS Q9S0R8_STRAW/1715-1882    AC Q9S0R8.1
#=GS O30768_9ACTO/1212-1379    AC O30768.1
#=GS Q87W69_PSESM/1433-1600    AC Q87W69.1
#=GS Q53840_SORCE/8161-8328    AC Q53840.2
#=GS Q53840_SORCE/3297-3464    AC Q53840.2
#=GS Q87W70_PSESM/2287-2454    AC Q87W70.1
#=GS Q8CJN6_STRCO/4120-4287    AC Q8CJN6.1
#=GS Q84G24_STRHY/4860-5027    AC Q84G24.1
#=GS Q84G22_STRHY/1740-1907    AC Q84G22.1
#=GS Q93HH0_STRAW/1666-1832    AC Q93HH0.1
#=GS Q9KIZ7_SORCE/4731-4897    AC Q9KIZ7.1
#=GS Q9KIZ7_SORCE/1149-1325    AC Q9KIZ7.1
#=GS Q9KIZ7_SORCE/6859-7026    AC Q9KIZ7.1
#=GS PPSA_MYCTU/1491-1672      AC Q10977.2
#=GS Q84HC6_STRCZ/1378-1557    AC Q84HC6.1
#=GS P87001_PENPA/1418-1600    AC P87001.1
#=GS P87162_ASPTE/1434-1617    AC P87162.2
#=GS P78584_ASPPA/1395-1577    AC P78584.1
#=GS Q93TW7_STIAU/1453-1626    AC Q93TW7.1
#=GS Q847C6_NODSP/2244-2422    AC Q847C6.1
#=GS Q9RFK7_STIAU/1528-1708    AC Q9RFK7.1
#=GS Q93TW9_STIAU/2988-3168    AC Q93TW9.1
#=GS Q8RJY3_STIAU/1517-1698    AC Q8RJY3.1
#=GS Q8RJY2_STIAU/1522-1688    AC Q8RJY2.1
#=GS Q9RFK8_STIAU/2888-3054    AC Q9RFK8.1
#=GS Q9KIZ6_SORCE/3393-3560    AC Q9KIZ6.1
#=GS Q8RJY4_STIAU/1474-1640    AC Q8RJY4.1
#=GS Q9RFL0_STIAU/1850-2016    AC Q9RFL0.1
#=GS Q9RFL0_STIAU/3633-3799    AC Q9RFL0.1
#=GS Q93TW6_STIAU/1967-2133    AC Q93TW6.1
#=GS Q93TW8_STIAU/1442-1608    AC Q93TW8.1
#=GS Q93TW9_STIAU/1466-1632    AC Q93TW9.1
#=GS PPSD_MYCTU/1439-1604      AC P96203.1
#=GS Q49624_MYCLE/1770-1940    AC Q49624.1
#=GS P96291_MYCTU/1765-1931    AC P96291.2
#=GS O53901_MYCTU/1765-1931    AC O53901.2
#=GS PHAS_MYCTU/1772-1938      AC O07798.1
#=GS Q86ZD9_9PLEO/2228-2395    AC Q86ZD9.1
#=GS O96554_CRYPV/2639-2816    AC O96554.1
#=GS Q9VQL6_DROME/1791-1959    AC Q9VQL6.1
#=GS Q9VQL7_DROME/1812-1980    AC Q9VQL7.1
#=GS Q8MZH8_DROME/107-275      AC Q8MZH8.1
#=GS O01678_BOMMO/1778-1946    AC O01678.1
#=GS FAS_HUMAN/1885-2053       AC P49327.3
#=GS FAS_CHICK/1888-2056       AC P12276.5
#=GS P91871_CAEEL/1977-2147    AC P91871.2
#=GS Q982I5_RHILO/1124-1291    AC Q982I5.1
#=GS Q83Y48_PSESX/3560-3728    AC Q83Y48.1
#=GS Q9AIT3_XANAL/1811-1977    AC Q9AIT3.1
#=GS Q83X88_STRRO/232-394      AC Q83X88.1
#=GS YMP3_STRCH/10-177         AC P43168.1
#=GS RIDH_ENTAE/15-179         AC P00335.1
#=GS Y432_LISMO/6-173          AC P25145.2
#=GS XYLL_PSEPU/8-172          AC P23102.1
#=GS BEND_ACIAD/10-175         AC P07772.2
#=GS DHI1_HUMAN/35-202         AC P28845.3
#=GS DHI1_HUMAN/35-202         DR PDB; 3BZU D; 35-202;
#=GS DHI1_HUMAN/35-202         DR PDB; 1XU9 C; 35-202;
#=GS DHI1_HUMAN/35-202         DR PDB; 1XU9 A; 35-202;
#=GS DHI1_HUMAN/35-202         DR PDB; 3D4N A; 35-202;
#=GS DHI1_HUMAN/35-202         DR PDB; 1XU7 C; 35-202;
#=GS DHI1_HUMAN/35-202         DR PDB; 3D5Q A; 35-202;
#=GS DHI1_HUMAN/35-202         DR PDB; 1XU7 D; 35-202;
#=GS DHI1_HUMAN/35-202         DR PDB; 3QQP A; 35-202;
#=GS DHI1_HUMAN/35-202         DR PDB; 3EY4 B; 35-202;
#=GS DHI1_HUMAN/35-202         DR PDB; 3D5Q C; 35-202;
#=GS DHI1_HUMAN/35-202         DR PDB; 3D3E D; 35-202;
#=GS DHI1_HUMAN/35-202         DR PDB; 3CZR A; 35-202;
#=GS DHI1_HUMAN/35-202         DR PDB; 3H6K D; 35-202;
#=GS DHI1_HUMAN/35-202         DR PDB; 3D3E C; 35-202;
#=GS DHI1_HUMAN/35-202         DR PDB; 2RBE A; 35-202;
#=GS DHI1_HUMAN/35-202         DR PDB; 3CZR B; 35-202;
#=GS DHI1_HUMAN/35-202         DR PDB; 2BEL B; 35-202;
#=GS DHI1_HUMAN/35-202         DR PDB; 3D3E A; 35-202;
#=GS DHI1_HUMAN/35-202         DR PDB; 3H6K B; 35-202;
#=GS DHI1_HUMAN/35-202         DR PDB; 3CH6 E; 35-202;
#=GS DHI1_HUMAN/35-202         DR PDB; 3QQP C; 35-202;
#=GS DHI1_HUMAN/35-202         DR PDB; 3HFG B; 35-202;
#=GS DHI1_HUMAN/35-202         DR PDB; 2IRW A; 35-202;
#=GS DHI1_HUMAN/35-202         DR PDB; 3D4N D; 35-202;
#=GS DHI1_HUMAN/35-202         DR PDB; 3HFG D; 35-202;
#=GS DHI1_HUMAN/35-202         DR PDB; 2RBE C; 35-202;
#=GS DHI1_HUMAN/35-202         DR PDB; 3H6K A; 35-202;
#=GS DHI1_HUMAN/35-202         DR PDB; 2RBE B; 35-202;
#=GS DHI1_HUMAN/35-202         DR PDB; 2BEL D; 35-202;
#=GS DHI1_HUMAN/35-202         DR PDB; 3PDJ B; 35-202;
#=GS DHI1_HUMAN/35-202         DR PDB; 3PDJ A; 35-202;
#=GS DHI1_HUMAN/35-202         DR PDB; 3OQ1 C; 35-202;
#=GS DHI1_HUMAN/35-202         DR PDB; 3HFG C; 35-202;
#=GS DHI1_HUMAN/35-202         DR PDB; 1XU9 B; 35-202;
#=GS DHI1_HUMAN/35-202         DR PDB; 3OQ1 B; 35-202;
#=GS DHI1_HUMAN/35-202         DR PDB; 3QQP D; 35-202;
#=GS DHI1_HUMAN/35-202         DR PDB; 2ILT A; 35-202;
#=GS DHI1_HUMAN/35-202         DR PDB; 3D4N C; 35-202;
#=GS DHI1_HUMAN/35-202         DR PDB; 3H6K C; 35-202;
#=GS DHI1_HUMAN/35-202         DR PDB; 1XU9 D; 35-202;
#=GS DHI1_HUMAN/35-202         DR PDB; 2IRW F; 35-202;
#=GS DHI1_HUMAN/35-202         DR PDB; 3FRJ A; 35-202;
#=GS DHI1_HUMAN/35-202         DR PDB; 2IRW H; 35-202;
#=GS DHI1_HUMAN/35-202         DR PDB; 3OQ1 D; 35-202;
#=GS DHI1_HUMAN/35-202         DR PDB; 3TFQ B; 35-202;
#=GS DHI1_HUMAN/35-202         DR PDB; 3D3E B; 35-202;
#=GS DHI1_HUMAN/35-202         DR PDB; 3D4N B; 35-202;
#=GS DHI1_HUMAN/35-202         DR PDB; 2IRW G; 35-202;
#=GS DHI1_HUMAN/35-202         DR PDB; 3EY4 A; 35-202;
#=GS DHI1_HUMAN/35-202         DR PDB; 3CH6 B; 35-202;
#=GS DHI1_HUMAN/35-202         DR PDB; 3QQP B; 35-202;
#=GS DHI1_HUMAN/35-202         DR PDB; 3CH6 A; 35-202;
#=GS DHI1_HUMAN/35-202         DR PDB; 2BEL C; 35-202;
#=GS DHI1_HUMAN/35-202         DR PDB; 3BYZ D; 35-202;
#=GS DHI1_HUMAN/35-202         DR PDB; 2IRW C; 35-202;
#=GS DHI1_HUMAN/35-202         DR PDB; 2IRW B; 35-202;
#=GS DHI1_HUMAN/35-202         DR PDB; 1XU7 B; 35-202;
#=GS DHI1_HUMAN/35-202         DR PDB; 3HFG A; 35-202;
#=GS DHI1_HUMAN/35-202         DR PDB; 3TFQ A; 35-202;
#=GS DHI1_HUMAN/35-202         DR PDB; 3FCO A; 35-202;
#=GS DHI1_HUMAN/35-202         DR PDB; 3D5Q B; 35-202;
#=GS DHI1_HUMAN/35-202         DR PDB; 3FRJ B; 35-202;
#=GS DHI1_HUMAN/35-202         DR PDB; 3D5Q D; 35-202;
#=GS DHI1_HUMAN/35-202         DR PDB; 3TFQ D; 35-202;
#=GS DHI1_HUMAN/35-202         DR PDB; 1XU7 A; 35-202;
#=GS DHI1_HUMAN/35-202         DR PDB; 3CH6 D; 35-202;
#=GS DHI1_HUMAN/35-202         DR PDB; 3FCO B; 35-202;
#=GS DHI1_HUMAN/35-202         DR PDB; 2BEL A; 35-202;
#=GS DHI1_HUMAN/35-202         DR PDB; 3TFQ E; 35-202;
#=GS DHI1_HUMAN/35-202         DR PDB; 2IRW E; 35-202;
#=GS DHI1_HUMAN/35-202         DR PDB; 3BZU A; 35-202;
#=GS DHI1_HUMAN/35-202         DR PDB; 3BYZ B; 35-202;
#=GS DHI1_HUMAN/35-202         DR PDB; 3BZU C; 35-202;
#=GS DHI1_HUMAN/35-202         DR PDB; 3OQ1 A; 35-202;
#=GS DHI1_HUMAN/35-202         DR PDB; 3BYZ A; 35-202;
#=GS DHI1_HUMAN/35-202         DR PDB; 3EY4 C; 35-202;
#=GS DHI1_HUMAN/35-202         DR PDB; 3BZU B; 35-202;
#=GS DHI1_HUMAN/35-202         DR PDB; 3EY4 D; 35-202;
#=GS DHI1_HUMAN/35-202         DR PDB; 2IRW D; 35-202;
#=GS DHI1_HUMAN/35-202         DR PDB; 2RBE D; 35-202;
#=GS DHI1_HUMAN/35-202         DR PDB; 3BYZ C; 35-202;
#=GS YCIK_ECOLI/13-184         AC P31808.3
#=GS YCIK_ECOLI/13-184         DR PDB; 3F1L B; 13-184;
#=GS YCIK_ECOLI/13-184         DR PDB; 3F1K A; 13-184;
#=GS YCIK_ECOLI/13-184         DR PDB; 3F1L A; 13-184;
#=GS YOXD_BACSU/7-174          AC P14802.2
#=GS HETN_NOSS1/7-174          AC P37694.2
#=GS KDSR_HUMAN/33-205         AC Q06136.1
#=GS BUDC_RAOTE/3-171          AC Q04520.1
#=GS YXJF_BACSU/4-171          AC P42317.2
#=GS HSD_STREX/7-171           AC P19992.1
#=GS HSD_STREX/7-171           DR PDB; 1HDC C; 7-171;
#=GS HSD_STREX/7-171           DR PDB; 1HDC B; 7-171;
#=GS HSD_STREX/7-171           DR PDB; 2HSD C; 7-171;
#=GS HSD_STREX/7-171           DR PDB; 2HSD B; 7-171;
#=GS HSD_STREX/7-171           DR PDB; 2HSD D; 7-171;
#=GS HSD_STREX/7-171           DR PDB; 2HSD A; 7-171;
#=GS HSD_STREX/7-171           DR PDB; 1HDC A; 7-171;
#=GS HSD_STREX/7-171           DR PDB; 1HDC D; 7-171;
#=GS DHMA_FLAS1/16-185         AC P22441.3
#=GS DHBA_BACSU/9-176          AC P39071.3
#=GS CBR2_MOUSE/8-168          AC P08074.1
#=GS CBR2_MOUSE/8-168          DR PDB; 1CYD D; 8-168;
#=GS CBR2_MOUSE/8-168          DR PDB; 1CYD B; 8-168;
#=GS CBR2_MOUSE/8-168          DR PDB; 1CYD C; 8-168;
#=GS CBR2_MOUSE/8-168          DR PDB; 1CYD A; 8-168;
#=GS IDNO_ECOLI/10-177         AC P0A9P9.1
#=GS HDHA_ECOLI/12-178         AC P0AET8.1
#=GS HDHA_ECOLI/12-178         DR PDB; 1AHH B; 12-178;
#=GS HDHA_ECOLI/12-178         DR PDB; 1AHI B; 12-178;
#=GS HDHA_ECOLI/12-178         DR PDB; 1FMC A; 12-178;
#=GS HDHA_ECOLI/12-178         DR PDB; 1AHH A; 12-178;
#=GS HDHA_ECOLI/12-178         DR PDB; 1AHI A; 12-178;
#=GS HDHA_ECOLI/12-178         DR PDB; 1FMC B; 12-178;
#=GS KDUD_DICD3/11-177         AC Q05528.2
#=GS DHKR_STRCM/7-176          AC P41177.1
#=GS ACT3_STRCO/7-176          AC P16544.1
#=GS ACT3_STRCO/7-176          DR PDB; 1XR3 B; 7-176;
#=GS ACT3_STRCO/7-176          DR PDB; 3CSD B; 7-176;
#=GS ACT3_STRCO/7-176          DR PDB; 2RHR A; 7-176;
#=GS ACT3_STRCO/7-176          DR PDB; 1X7H A; 7-176;
#=GS ACT3_STRCO/7-176          DR PDB; 1W4Z B; 7-176;
#=GS ACT3_STRCO/7-176          DR PDB; 1X7G A; 7-176;
#=GS ACT3_STRCO/7-176          DR PDB; 3RI3 B; 7-176;
#=GS ACT3_STRCO/7-176          DR PDB; 2RHC B; 7-176;
#=GS ACT3_STRCO/7-176          DR PDB; 2RH4 B; 7-176;
#=GS ACT3_STRCO/7-176          DR PDB; 2RHC A; 7-176;
#=GS ACT3_STRCO/7-176          DR PDB; 1X7G B; 7-176;
#=GS ACT3_STRCO/7-176          DR PDB; 3QRW A; 7-176;
#=GS ACT3_STRCO/7-176          DR PDB; 1X7H B; 7-176;
#=GS ACT3_STRCO/7-176          DR PDB; 2RH4 A; 7-176;
#=GS ACT3_STRCO/7-176          DR PDB; 1W4Z A; 7-176;
#=GS ACT3_STRCO/7-176          DR PDB; 1XR3 A; 7-176;
#=GS ACT3_STRCO/7-176          DR PDB; 2RHR B; 7-176;
#=GS ACT3_STRCO/7-176          DR PDB; 3CSD A; 7-176;
#=GS ACT3_STRCO/7-176          DR PDB; 3RI3 A; 7-176;
#=GS ACT3_STRCO/7-176          DR PDB; 3QRW B; 7-176;
#=GS DHK1_STRVN/18-187         AC P16542.1
#=GS BAIA1_EUBSP/7-176         AC P07914.3
#=GS PHBB_CUPNH/4-172          AC P14697.1
#=GS NODG_AZOBR/4-172          AC P17611.2
#=GS SRLD_ECOLI/3-173          AC P05707.2
#=GS FABG_ARATH/77-245         AC P33207.2
#=GS DHG2_BACME/8-177          AC P39483.1
#=GS DHG_BACSU/8-177           AC P12310.2
#=GS Y1430_HAEIN/4-169         AC P45200.1
#=GS DHB3_HUMAN/49-217         AC P37058.2
#=GS AYR1_YEAST/10-176         AC P40471.1
#=GS DHI2_HUMAN/83-251         AC P80365.2
#=GS DHB2_HUMAN/83-251         AC P37059.1
#=GS YIV5_YEAST/3-169          AC P40579.1
#=GS YIV5_YEAST/3-169          DR PDB; 3KZV A; 3-169;
#=GS BZRD_YEAST/3-176          AC P40580.1
#=GS FIXR_BRAJA/37-208         AC P05406.2
#=GS SORD_KLEPN/10-179         AC P37079.1
#=GS YJGI_ECOLI/7-165          AC P39333.2
#=GS BNZE_PSEPU/6-174          AC P08088.2
#=GS BPHB_PSEPS/6-172          AC P08694.2
#=GS DLTE_BACSU/6-171          AC P39577.2
#=GS Q43561_MEDTR/9-176        AC Q43561.1
#=GS CBR1_HUMAN/6-159          AC P16152.3
#=GS CBR1_HUMAN/6-159          DR PDB; 3BHI A; 5-158;
#=GS CBR1_HUMAN/6-159          DR PDB; 3BHM A; 5-158;
#=GS CBR1_HUMAN/6-159          DR PDB; 3BHJ A; 5-158;
#=GS CBR1_HUMAN/6-159          DR PDB; 1WMA A; 5-158;
#=GS CBR1_HUMAN/6-159          DR PDB; 2PFG A; 5-158;
#=GS ADH_DROHE/7-170           AC P21898.4
#=GS PGDH_HUMAN/6-170          AC P15428.1
#=GS PGDH_HUMAN/6-170          DR PDB; 2GDZ A; 6-170;
#=GS ADHR_DROPE/7-171          AC O16091.3
#=GS 25KD_SARPE/7-170          AC P23170.1
#=GS Q8XYE8_RALSO/1409-1575    AC Q8XYE8.1
#=GS Q882M6_PSESM/1559-1723    AC Q882M6.1
#=GS Q9Z373_YERPE/1558-1717    AC Q9Z373.1
#=GS Q826K7_STRAW/1159-1326    AC Q826K7.1
#=GS Q93HG0_STRAW/279-447      AC Q93HG0.1
#=GS Q8G987_OSCAG/1738-1903    AC Q8G987.1
#=GS Q9AI30_BURML/2139-2307    AC Q9AI30.1
#=GS Q92S51_RHIME/2111-2277    AC Q92S51.1
#=GS Q847C5_NODSP/3487-3651    AC Q847C5.1
#=GS Q8G987_OSCAG/3525-3689    AC Q8G987.1
#=GS Q8YTN5_NOSS1/2108-2274    AC Q8YTN5.1
#=GS Q8YTN4_NOSS1/2128-2294    AC Q8YTN4.1
#=GS Q9ADL6_SORCE/1709-1875    AC Q9ADL6.1
#=GS Q93NX9_9ACTO/9082-9248    AC Q93NX9.1
#=GS Q9KIV4_STRAT/2165-2332    AC Q9KIV4.1
#=GS Q93HJ5_STRAW/2092-2258    AC Q93HJ5.1
#=GS Q9X993_9ACTO/1191-1357    AC Q9X993.1
#=GS Q82QT4_STRAW/2177-2340    AC Q82QT4.1
#=GS Q9S0R3_STRAW/1212-1379    AC Q9S0R3.1
#=GS Q83X69_STRRO/1719-1885    AC Q83X69.1
#=GS Q9F830_9ACTO/1661-1827    AC Q9F830.1
#=GS Q846W5_STRCM/1206-1372    AC Q846W5.1
#=GS Q846W6_STRCM/1202-1368    AC Q846W6.1
#=GS Q9L4W4_9ACTO/2749-2916    AC Q9L4W4.1
#=GS Q93HJ2_STRAW/2714-2878    AC Q93HJ2.1
#=GS Q93HJ2_STRAW/1187-1355    AC Q93HJ2.1
#=GS Q93H83_STRAW/2697-2863    AC Q93H83.1
#=GS Q83WE7_MICGR/1148-1308    AC Q83WE7.1
#=GS O33958_STRFR/1172-1340    AC O33958.1
#=GS OL56_STRAT/1202-1367      AC Q07017.1
#=GS Q8KUF5_ACTPA/1143-1310    AC Q8KUF5.1
#=GS Q9ZGI3_9ACTO/1116-1282    AC Q9ZGI3.1
#=GS Q9ALM3_9PSEU/4495-4661    AC Q9ALM3.1
#=GS Q9ALM4_9PSEU/2735-2901    AC Q9ALM4.1
#=GS Q9ALM6_9PSEU/2160-2326    AC Q9ALM6.1
#=GS Q93NX9_9ACTO/2943-3109    AC Q93NX9.1
#=GS Q93H84_STRAW/4202-4364    AC Q93H84.1
#=GS Q93H84_STRAW/1171-1333    AC Q93H84.1
#=GS Q93H83_STRAW/1157-1319    AC Q93H83.1
#=GS Q93H84_STRAW/2675-2837    AC Q93H84.1
#=GS ERYA2_SACER/1132-1286     AC Q03132.3
#=GS Q9F829_9ACTO/1124-1278    AC Q9F829.1
#=GS Q8KPW3_9ACTO/1131-1288    AC Q8KPW3.2
#=GS O30766_9ACTO/1088-1247    AC O30766.1
#=GS Q93NW7_9ACTO/1197-1364    AC Q93NW7.1
#=GS Q83X71_STRRO/2661-2826    AC Q83X71.1
#=GS ERYA3_SACER/2557-2720     AC Q03133.4
#=GS Q9F828_9ACTO/2583-2746    AC Q9F828.1
#=GS ERYA3_SACER/1117-1283     AC Q03133.4
#=GS Q83X71_STRRO/1153-1318    AC Q83X71.1
#=GS Q8GBX6_SORCE/2764-2931    AC Q8GBX6.1
#=GS Q8GBX5_SORCE/1219-1386    AC Q8GBX5.1
#=GS Q53840_SORCE/6394-6561    AC Q53840.2
#=GS Q9ALM4_9PSEU/1194-1356    AC Q9ALM4.1
#=GS Q84G24_STRHY/6405-6572    AC Q84G24.1
#=GS Q84G23_STRHY/2973-3138    AC Q84G23.1
#=GS Q93HJ1_STRAW/2940-3107    AC Q93HJ1.1
#=GS O30479_STRHY/2292-2456    AC O30479.1
#=GS O30480_STRHY/1323-1487    AC O30480.1
#=GS O30482_STRHY/1319-1483    AC O30482.1
#=GS Q9ALM3_9PSEU/1421-1588    AC Q9ALM3.1
#=GS Q9ALM2_9PSEU/1404-1571    AC Q9ALM2.1
#=GS Q9ALM2_9PSEU/3193-3360    AC Q9ALM2.1
#=GS Q93HJ5_STRAW/5702-5869    AC Q93HJ5.1
#=GS ERYA2_SACER/3141-3306     AC Q03132.3
#=GS Q83X70_STRRO/3211-3378    AC Q83X70.1
#=GS Q8GNN0_STRHY/46-213       AC Q8GNN0.1
#=GS Q8GNM9_STRHY/1411-1578    AC Q8GNM9.1
#=GS Q9S0R7_STRAW/5753-5920    AC Q9S0R7.1
#=GS Q9S0R4_STRAW/3288-3455    AC Q9S0R4.1
#=GS Q8KUF6_ACTPA/2979-3141    AC Q8KUF6.1
#=GS Q846X2_STRCM/1482-1649    AC Q846X2.1
#=GS Q846X5_STRCM/1763-1930    AC Q846X5.1
#=GS Q846X3_STRCM/1449-1616    AC Q846X3.1
#=GS Q846X4_STRCM/3681-3848    AC Q846X4.1
#=GS Q8KUF6_ACTPA/1321-1486    AC Q8KUF6.1
#=GS O52545_AMYMD/4657-4820    AC O52545.1
#=GS O54591_AMYMD/1300-1462    AC O54591.1
#=GS O54593_AMYMD/1338-1500    AC O54593.1
#=GS O52790_AMYMD/1334-1496    AC O52790.1
#=GS O54593_AMYMD/3054-3217    AC O54593.1
#=GS O52545_AMYMD/1346-1506    AC O52545.1
#=GS Q8KUH3_ACTPA/4340-4497    AC Q8KUH3.1
#=GS Q9KIE1_STRHY/1298-1450    AC Q9KIE1.1
#=GS Q9KIE0_STRHY/5616-5773    AC Q9KIE0.1
#=GS Q54299_STRHY/4840-5003    AC Q54299.1
#=GS P95814_STRSQ/1564-1712    AC P95814.2
#=GS Q9KIE0_STRHY/2427-2575    AC Q9KIE0.1
#=GS P95814_STRSQ/5046-5196    AC P95814.2
#=GS Q8KUH4_ACTPA/1410-1571    AC Q8KUH4.1
#=GS Q93HJ3_STRAW/1734-1901    AC Q93HJ3.1
#=GS Q846W6_STRCM/3275-3442    AC Q846W6.1
#=GS Q8KUH3_ACTPA/2605-2770    AC Q8KUH3.1
#=GS Q93HE5_STRAW/2382-2549    AC Q93HE5.1
#=GS Q9EX53_STRCO/3138-3305    AC Q9EX53.1
#=GS Q9EX54_STRCO/1397-1564    AC Q9EX54.1
#=GS O30765_9ACTO/1383-1551    AC O30765.1
#=GS O33955_STRFR/1414-1581    AC O33955.1
#=GS Q82QT4_STRAW/3909-4076    AC Q82QT4.1
#=GS Q82QT4_STRAW/7307-7473    AC Q82QT4.1
#=GS Q82QT4_STRAW/5606-5767    AC Q82QT4.1
#=GS Q82QT5_STRAW/1400-1561    AC Q82QT5.1
#=GS Q9KIV3_STRAT/3352-3516    AC Q9KIV3.1
#=GS Q8GBX4_SORCE/2946-3113    AC Q8GBX4.1
#=GS Q8GBX5_SORCE/3051-3218    AC Q8GBX5.1
#=GS O30766_9ACTO/3192-3359    AC O30766.1
#=GS Q9CD81_MYCLE/1715-1883    AC Q9CD81.1
#=GS O53490_MYCTU/1680-1847    AC O53490.1
#=GS O06585_MYCTU/64-228       AC O06585.1
#=GS P94996_MYCTU/1694-1861    AC P94996.1
#=GS Q9ALM2_9PSEU/4933-5100    AC Q9ALM2.1
#=GS Q9KIE0_STRHY/4036-4192    AC Q9KIE0.1
#=GS Q8CJN6_STRCO/2374-2541    AC Q8CJN6.1
#=GS Q9EWA2_9ACTO/1371-1538    AC Q9EWA2.1
#=GS Q9L4X1_9ACTO/1416-1583    AC Q9L4X1.1
#=GS Q93NX7_9ACTO/1386-1553    AC Q93NX7.1
#=GS Q9L4X2_9ACTO/4997-5164    AC Q9L4X2.1
#=GS Q9X993_9ACTO/4631-4794    AC Q9X993.1
#=GS Q93NW6_9ACTO/6945-7108    AC Q93NW6.1
#=GS Q9L4W3_9ACTO/7038-7201    AC Q9L4W3.1
#=GS Q93NW6_9ACTO/10478-10645  AC Q93NW6.1
#=GS Q9L4W3_9ACTO/10657-10824  AC Q9L4W3.1
#=GS Q93NW6_9ACTO/8695-8862    AC Q93NW6.1
#=GS Q93NW6_9ACTO/5199-5366    AC Q93NW6.1
#=GS Q93NW6_9ACTO/1386-1553    AC Q93NW6.1
#=GS Q93NX8_9ACTO/1420-1587    AC Q93NX8.1
#=GS Q93H85_STRAW/1384-1551    AC Q93H85.1
Q93HJ3_STRAW/3505-3672	GTTLITGAGGMIGGLLARHLVQEHGVRHLVLAGRR.............GEAAPGTAEL.....RRDLA...DAG..ADVRVVA.CD...AADR.DALAAVLDAIP...QEAPLAAVVHAAGV...VD..DGLLGTL.....TGEQVD..RVLRPK....IDAAVNLHDLTAH....LG......LRAFVVCSSLAGALGGGGQSAYAAANAYLDALCRRRRADGL
Q83WF0_MICGR/3855-4022	GTVLVTGAAGALGALVVRHLVAEHGVRRLLLLSRH.............GREAAGMAEL.....AEDLA...QRG..VTVTVLA.CD...VADR.TGLAAALDAVP...DEHPLTAVVHAAGV...LD..DAMVTGL.....TADRLD..EVLRPK....VDAALHLHELTAD....RK......LAAFVLFSAAAGLLGNPGQASYAAANTVLDALAHHRRANGL
Q93HJ4_STRAW/4401-4568	GTVVVTGATGGIGTEIVRHLATAHGVRHLLLLSRR.............GPDDPRAAEL.....GRVLA...EAG..ADATFTA.CD...TADR.AALADALADVP...AEHPVTAVVHIAGV...VD..DGVLTTL.....TPDRID..TVLRPK....AEAAQHLHELTAD....LG......LSHFVLFSSGVGTFGGAGQANYAAANAFLDALAHRRRAADL
O30764_9ACTO/3865-4032	GTVLLTGCTGALGRRVAVHLARRHGVRRMLLVSRS.............GPNAPESAAL.....ERELT...ELG..VHTSFVS.CD...LADP.ADVRKAVAGVP...SDHPLTGVVHTAGV...LD..DGALARL.....TPERID..TVLRAK....ADAVRHLHEATLG....HP......LRAFVLFSAAAGLLGRPGQASYAAANAVLDAFARLRRAEGL
Q93HI8_STRAW/3536-3703	GTALITGGTGTLGALLARHLVTRHGVTSLLLTSRR.............GPHAPGATEL.....VAELT...AAG..AHVTVTA.CD...TTDP.EQLATLLTTIP...TEHPLTTVIHTAGT...LD..DATTTTL.....TDTQLH..TVLQPK....IDAATHLHHLTLH....HP......VTTFVLYSSAAGQLGTAGQANYAAANTYLDALAHHRRTHGH
Q9S0R8_STRAW/1715-1882	GTTLITGGTGALATHLTHHLTTHQPTQHLLLTSRT.............GPHTPHAQHL.....TTQLQ...QKG..IHLTITT.CD...TSNP.DQLQQLLNTIP...PQHPLTTVIHTAGI...LD..DATLTNL.....TPTQLN..NVLRAK....AHSAHLLHQLTQH....TP......LTAFVLYSSAAATFGAPGQANYAAANAYLDALAHHRHTHHL
O30768_9ACTO/1212-1379	GTILITGGTGALGTHIATWLAHK.GAKHLILTSRQ.............GPNAPGATQL.....QHHLT...QLG..THTTITP.CD...LTDP.QQIENLINHIN..THHPPLQAIFHTAGT...PQ..TTPLTHL.....TPTQAT..DILNAK....TTGAELLHHHTTH....TP......LHTVVHFSSAAATWGSSGQSLYAAANAHLDALAQHTHTQGQ
Q87W69_PSESM/1433-1600	GTVLITGGTGTLGRALARHLVAKHGVRHLLLVSRS.............GAAAPEATAL.....VEELA...EQG..TATTVAA.CD...VADP.QALAQLLDGLP...ARHPLTAVFHVAGV...IE..PAPLLQL.....TPAQLE..AVVRPK....LDAAWQLHLQTRH....RN......LAAFVLYSSAAGLLPQPGQSHYAAANTFLDALAHHRRHLGL
Q53840_SORCE/8161-8328	GTVLITGGTGTLGALVARRLVVNHDAKHLLLTSRQ.............GASAPGADVL.....RSELE...ALG..ASVTLAA.CD...VADP.RALKDLLDNIP...SAHPVAAVVHAASV...LD..GDLLGAM.....SLERID..RVFAPK....IDAAWHLHQLTQD....KP......LAAFILFSSVAGVLGSSGHSNYAAASAFLDALAHHRRAQGL
Q53840_SORCE/3297-3464	GTVLITGGTGTLGVLVARHLVAKHSAKHLLLTSRK.............GARAPGAEAL.....RSELE...ALG..ASVTLVA.CD...VADP.RALRTLLDSIP...RDHPITAVVHAAGA...LD..DGPLGSM.....SAERIA..RVFDPK....LDAAWYLHELTQD....EP......VAAFVLFSAASGVLGGPGQSNYAAANAFLDALAHHRRAQGL
Q87W70_PSESM/2287-2454	GTVLITGGTGTLGSLAARHLVVTGQARHLVLASRS.............GPQADGALAL.....RQELE...AAG..AQVRLAA.CD...LADP.ESVERLLNSLP...AKHPLTAIIHTAGI...LA..DATLPNL.....GPEELE..RVFVPK....ADAAWMLHERTRQ....LD......LAAFVLYSSSAGTLGSPGQANYAAANRFLDALAQTRQRQGL
Q8CJN6_STRCO/4120-4287	GTVLITGATGALGTVLARHLVTQHGTRHLLLLSRR.............GTNAPGAQEL.....QHELT...ALG..ATVTITA.CD...AADR.HALTSVLDDIP...AEHPLTAVVHTAGV...LD..DTVLADL.....TAERLE..KVLRPK....VDAAWNLHELTKD....HD......LEAFVLYSSIAGLIGNAGQANYAAGNTFLDALAQHRRALGL
Q84G24_STRHY/4860-5027	GTVLITGGTGTLGTAITRHLVTHHGVRNLVLASRQ.............GPNALGAADL.....HDELT...ALG..AQVRITA.CD...IADR.GQLAALLADIP...SDHPLTGIVHTAGA...LA..DGTLTTL.....DPDRID..TVFRPK....VDAVTHLHDLTRD....QD......LALFAVYSSAAGILGNAGQANYAAANTFLDAFVQRRRAAGL
Q84G22_STRHY/1740-1907	GTVLVTGGTGTLGATIARHLLTQHGARHLLLVSRR.............GPDAPGATDL.....TTELT...ELG..ATVRITA.CD...TADR.DQLAALLADIP...ADHPLTAVVHTAGT...LD..DGVLTAL.....TPDRLD..TVFRPK....VDAVTHLHDLTRD....HD......LAAFVVYSSAAGVLGGPGQGNYSAANAYLDGLAQWRRAHGL
Q93HH0_STRAW/1666-1832	GTVLITGGLGAVGRHIARLLAEH.GVPRLLLTSRQ.............GADDPRAAEV.....RAELA...ALG..AEVEVAA.CD...VADA.AALADVLGRIG...DELPLRGVVHCAGV...LA..DGVVAEL.....TPERLT..RVLRPK....VDGAAHLHRLTAD....VP......LDLFLLVSSAAGVLGTAGQSNYAAANVFLDQLAHHRRALGL
Q9KIZ7_SORCE/4731-4897	GTVLLTGGLGALGLHVARWLAQQ.GAPHMVLTGRR.............GLDTPGAAKA.....VAEIE...ALG..ARVTIAA.SD...VADR.NALEAVLQAIP...AEWPLQGVIHAAGA...LD..DGVLDEQ.....TTDRFS..RVLAPK....VTGAWNLHELTAG....ND......LAFFVLFSSMSGLLGSAGQSNYAAANTFLDALAAHRRAEGL
Q9KIZ7_SORCE/1149-1325	GSYLVTGGLGALGLLVARWLVER.GAGHLVLISRHGLPD.....REEWGRDQPPEVRAR..IAAIEAL..EAQG..ARVTVAA.VD...VADA.EGMAALLAAVE...P..PLRGVVHAAGL...LD..DGLLAHQ.....DAGRLA..RVLRPK....VEGAWVLHTLTRE....QP......LDLFVLFSSASGVFGSIGQGSYAAGNAFLDALADLRRTQGL
Q9KIZ7_SORCE/6859-7026	GTYLVTGGLGGLGLSVAGWLAEQ.GAGHLVLVGRS.............GAVSAEQQTA.....VAALE...AHG..ARVTVAR.AD...VADR.AQIERILREVT..ASGMPLRGVVHAAGI...LD..DGLLMQQ.....TPARFR..AVMAPK....VRGALHLHALTRE....AP......LSFFVLYASGAGLLGSPGQGNYAAANTFLDALAHHRRAQGL
PPSA_MYCTU/1491-1672	AAYLITGGLGALGLLMADWLADR.GAHRLVLTGRTPLPP......RRDWQLDTLDTELR..RRIDAIRALEMRG..VTVEAVA.AD...VGCR.EDVQALLAARD.RDGAAPIRGIIHAAGI...TN..DQLVTSM.....TGDAVR..QVMWPK....IGGSQVLHDAFPP....GS......VDFFYLTASAAGIFGIPGQGSYAAANSYLDALARARRQQGC
Q84HC6_STRCZ/1378-1557	GTVLITGGLGALGLEVARWLVDR.GARRLVLVSRRAL.........PNRTEWPAVTDAETRRRIDGVLALEALG..VTVRVLA.LD...ITDV.DQVSAALAPEA..LGLPPVRGVVHAAGV...VN..NALVDKV.....DLEGLR..EVLAPK....VRGAMVLHRLFPP....GD......LDFFVLFSSCGQFARLSGQASYAAANSFLDTLASHRNAGEH
P87001_PENPA/1418-1600	STYLITGGLGCLGLSVAEWMVTQ.GAKRILLLSRRSLPPR....STWTTSHKPETSSI.....IQSILSLERLG..ATIHTLA.ID...ISHP.SAVVSLRSALT.TLNLPPVAGVVHAAGI...IH..DQLIGQI.....TPDVFD..AVLAPK....IAGALVLDTVFPP...NSP.....ELDFFILFSSCGQLLGFPGQASYASGNSFLDALARSRRKEGD
P87162_ASPTE/1434-1617	GTYLITGGLGALGLEVAQFLVEK.GARRLILVSRRALPPRREWADILADPSSSLAPALE...TIQALE...TQG..ATVHTLA.VD...ISSP.DAAPQLAVAID.ALSLPPVRGVVHAAGV...LD..SQLVLSA.....TSDSVE..RVLAPK....ITGALVLGTVFPP....KA......LDFFMLFSSCGQILGFPGQASYASGNAFLDAFATSRRHQGD
P78584_ASPPA/1395-1577	GTYLITGGLGDLGLATADFLVQK.GARRIILVSRRVHPR.....RKNWAALVHSASPLA..PTIKKILSMESRG..ATIQAIA.ID...ITSH.DAASQLSSRID.DLCLPPIRGVVHAAGV...LH..NEHVLSV.....TPDSFE..RVLAPK....IAGSLTLNMLFPP....KT......VDFMVLFSSCGQFFGFPGQASYASGNAFLDALATYRRSQGV
Q93TW7_STIAU/1453-1626	GAYLVTGGLGGLGLKVARWLVAR.GARHLVLLGRSGA..........SGAGDAASARRR..EGIESLR...ALG..ASVTTLA.VD...VADR.EKLAALLREAA..ATLPPLRGVIHAAAL...LT..ESNLENM.....DLAAMT..AMMRPK....VLGSWVLHEVTRE...AE.......LDFFVMFSSTSTLWGASGLAHYAAGNQFLEALAHHRRAQGL
Q847C6_NODSP/2244-2422	ATYLITGGIGHLGLELARHLVDL.GAKNLILTTRRQ...........FPPRTEWGSQVEFSAIIQTLITLEAHG..ASVEICQ.AD...VGDF.QQMSDIFENIQ..KTSSPLRGIFHLAGV...SG.RKARLSEC.....TFDDIE..DVFQAK....VRGSWNLHQLSLK....TE......LDYLVFFSSAGAIWGAKEQGLYDAASHFMDALAHLRSRQGL
Q9RFK7_STIAU/1528-1708	GAYLITGGLGALGLQVSRWLVSK.GARHLILASRSGLPDPG..QWGSLPAESPFHSQVK...AVQELQ...SMG..ASVQVVR.CD...VGEQ.AQVASLIEGIR..KGSVPLLGIFHAAGV...ST..HRSWQET.....DPELFS..TVFRPK....AAGAWLLHEYTRD....MP......LSCFVMFSSASAVWGAQGMAAYAAANHALDALAHLRRSQGL
Q93TW9_STIAU/2988-3168	ASYLVTGGLGGLGLHVARWLVSK.GARHLVLLGRKGLPD......RSEWPTIARESDVGRQIAAVEAL..EANG..AVVHALS.AD...VGNP.IRMAEVIQSIQ..QGPAPLKGIIHAAGV...ST..LVSLDTM.....DEAALA..SILRPK....VTGGWVLHQVTQG....LD......LDFTVYFSSGSAVWGSARMAHYAAGNQFLDSLAHYRRARGL
Q8RJY3_STIAU/1517-1698	ASYLITGGLGDLGLKSAAWMVER.GVRWLVLVGRTGLPERSKWPEMDPRSKQGQQIAA.....VQALE...AKG..AHVRIAA.MD...VAEE.PRLRMLLSDMR.QEGWPAVRGVLHAAGV...AN..PKPLADL.....DAEGLQ..AIFRSK....AEGSWALHRVLEG....TP......LDFFVFFSSGSALMSSPLLGGYAAANAFMDALAHTRRAQGL
Q8RJY2_STIAU/1522-1688	GTYLITGGYGGLGLTFARWLVDR.GARHIILAGRN..............GAPESARGA.....IEELR...KAG..AEIIAAK.MD...VADA.EQTARVLEEAR..KTLPPLRGVIHSAVV...LD..DGVLLKQ.....NRQRLE..RAMAPK....VDGTWNLHRLTLD....CP......LDFFLLFSSLASMLGAPGQGNYTAAGAFQDAFVFYRRALGL
Q9RFK8_STIAU/2888-3054	VSYLLTGGLGAIGLHVARWMVER.GARHLVMMGRT..............EAGSAAQEA.....LQSLR...EAG..ARIRLEQ.GD...VSQP.GDVARVLASLA..QSGPPLRGVMHLAGV...VE..DSMLQQQ.....DWPRFK..RVLAPK....LQGSWNLHHQTKE....MD......LDFFVLFSSSSALLGAAGQGNYAAANAFLDSLAHHRRALGL
Q9KIZ6_SORCE/3393-3560	GSYVITDGMGRVGLSVAQWMVMQ.GARHVVLVDRG..............GASDASRDA.....LRSMA...EAG..AEVQIVE.AD...VARR.VDVARLLSKIE..PSMPPLRGIVYVDGT...FQ.GDSSMLEL.....DAHRFK..EWMYPK....VLGAWNLHALTRD....RS......LDFFVLYSSGTSLLGLPGQGSRAAGDAFLDAIAHHRCRLGL
Q8RJY4_STIAU/1474-1640	GAYVLSGGMGGLGLQVAQWMVER.GARRLVLMGRG..............GPSEHASKS.....IREME...RAG..AQVLVVQ.GD...VARP.EDVAAALKVAG..SEGWPIRGVVHAAGV...VQ..DGALLRQ.....DWGRFT..PVLAPK....VAGAWNLHVQTLD....QP......LDFFVLFSSAASLLGPRGQGNYAAGNAFLDALGHGRRSLGL
Q9RFL0_STIAU/1850-2016	ATYLIVGGLGGIGLELARWMVGR.GARHLVLMGRS..............APSAHAQET.....LAALR...DAG..ATISVAL.GN...VAER.EALARVLGDIR..AAMPPLRGVMHAAGV...LD..DGLLVRQ.....SEERLA..RVLAPK....IQGAMNLHRETVG....DR......LDFFVLFSSVSSVFGTSGQAGYASANAFLDALALHRRAQGL
Q9RFL0_STIAU/3633-3799	GTYLITGGLGGIGLRCARWLVDA.GARHLALLGRS..............GPSEAARSV.....LGALE...AEG..VTVRVLQ.AD...VAVR.EDVSKVLSALR..VDMPPLRGVLHAAGL...LD..DALLVRQ.....DRDRIQ..RVLQPK....VAGALNLDLETRG....DP......LDFFVLFSSIAAMLGGEGQGNYSAANAFLDALAFARRAQGL
Q93TW6_STIAU/1967-2133	GAYLITGGLGGLGLEVARWLVSN.GARHLLLLGRR..............APSAEAEQT.....LAELR...QAG..AHVEPFQ.AD...VASP.DDVARALARVN..ETMPPLRGVFHAAGL...LE..DGLLINL.....TEERFA..SVMAPK....VLGTWNLHTQTRH....LP......LDLFVLFSSVASSLGTPGQANYSSANAFMDALAHARRAEGL
Q93TW8_STIAU/1442-1608	GTYLITGGLGGLGLKLAEWLVAR.GARHIALLGRG..............NGSAEAQQT.....LEALR...AAG..AEVRVCK.AD...VAVR.ADLERVFGELA..AGMPPLRGVFHAAAV...LD..DGVLVNL.....TSERLR..AVMEPK....IHGAWNLHELTAS....AP......LDFFVLFAAAGSLLGSPGQGNYAAANVFLDALASYRRGLGL
Q93TW9_STIAU/1466-1632	GTYLITGGLGGLGLEVAKWFIQR.GARNLALTGRG..............APSEEAQKV.....LGELR...ANG..AEVRVYR.AD...VTSA.ADVARLLGSID..SELPPLRGVVHAAGV...IA..DGVLTQL.....DEPRLR..AVLAPK....VQGAWNLHVQTQG....RP......LELFVMFSSAASMMGSPGQGNYAAANAFMDVLAHHRRAAGL
PPSD_MYCTU/1439-1604	ASYVVTGGLGGLGLVVARWLVDR.GAGRVVLGGRS.............DPTDEQCNVL......AELQ....TR..AEIVVVR.GD...VASP.GVAEKLIETAR..QSGGQLRGVVHAAAV...IE..DSLVFSM.....SRDNLE..RVWAPK....ATGALRMHEATAD...CE.......LDWWLGFSSAASLLGSPGQAAYACASAWLDALVGWRRASGL
Q49624_MYCLE/1770-1940	GAYIVTGGLTGLGLFLGTEMAAA.GCGRIVLNSRS..............APNPQAQET.....IERLR...AGG..ADIQVEC.GD...IAEP.RVADRLVVAAT..QSGLPVRGVLHAAGV...VE..DATLTNV.....TDDLID..RCWAPK....VYGAWNLHQALQE...GKTA...QLLDWFCSFSTAAALVGSPGQGAYAAANSWLDGFSYWRRAQGL
P96291_MYCTU/1765-1931	GSYIITGGLGGLGLFFASKLAAA.GCGRIVLTARS..............QPNPKARQT.....IEGLR...AAG..ADIVVEC.GN...IAEP.DTADRLVSAAT..ATGLPLRGVLHSAAV...VE..DATLTNI.....TDELID..RDWSPK....VFGSWNLHRATLG....QP......LDWFCLFSSGAALLGSPGQGAYAAANSWVDVFAHWRRAQGL
O53901_MYCTU/1765-1931	GSYIITGGLGGLGLFLAEKMANA.GAGRIVLSSRS..............QPSQKALET.....IELVR...AIG..SDVVVEC.GD...IAQP.DTADRLVTAAT..ATGLPLRGVLHAAAV...VE..DATLANI.....TDELIE..RDWAPK....AYGAWQLHRATAD....QP......LDWFCSFSSAAALVGSPGQGAYAAANSWLDTFTHWRRAQDL
PHAS_MYCTU/1772-1938	GSYIITGGLGGLGLFLAEKMAAA.GCGRIVLNSRT..............QPTQKMRET.....IEAIA...AMG..SEVVVEC.GD...IAQP.GTAERLVATAV..ATGLPVRGVLHAAAV...VE..DATLANI.....TDELLA..RDWAPK....VHGAWELHEATSG....QP......LDWFCLFSSAAALTGSPGQSAYSAANSWLDAFAHWRQAQGL
Q86ZD9_9PLEO/2228-2395	ASYLIVGGLGGIGRSLCKNFVEN.GARSLVLLSRN.............ANVSQQSGEF.....LDELR...STG..CIVGVVD.CD...ISSK.TQVEATMLRLK..KDMLPIRGIVHAGMV...LQ..DSVFERM.....SLDDYN..TAIRPK....VQGSWNLHSGLSD....CD......LDFFIMLSSLAGVSGSASQANYTAGGAYQDALAKYRRAQGL
O96554_CRYPV/2639-2816	EECLITGGSGSLGLVLTETLLNE.GITNISIISRSG...........IESQSDSIKAKWEKLFKRILN..NKNG.NSGIRFFN.ID...IGNK.DSVYKLINTEF.....KNLKHIFHLAGV...LS..DSNIETQ.....TRESIE..EVFKPK....AIGAWNLHNICEEL..GLNK....ELKTFVMYSSIASGLGNFGQTNYSAANSCLDSLSQYRVSKGL
Q9VQL6_DROME/1791-1959	KSYILVGGLGGFGLELANWLVSR.GARFLVLSSRS..............GVKSGYQAL....MIRRWH...DRG..VQVQIDT.ND...VTTA.VGCQRLLEVSN...KLALVGGIFNLAAV...LR..DGLIEDQ.....SPKNFE..KVSAPK....LLATIHLDKISREI.CP.......ALEYFVCFSSLSCGRGNMGQTNYGLANSTMERICEQRQEYGY
Q9VQL7_DROME/1812-1980	KSYILVGGLGGFGLELTNWLVTR.GARYIVLTSRS.............GVKTGYQGLM....IRRWQE....RG..VKVVIDT.SD...VTTA.AGAKKLLENSN...KLALVGGIFNLAAV...LR..DALIEDQ.....TAKDFK..TVADPK....VTATKYLDQFSRD.....IC...TELDYFICFSSVSCGRGNIGQTNYGLANSAMERICEQRQVSGF
Q8MZH8_DROME/107-275	HTYVIPGGLGGFGMELADWMAIR.GARKLLLSSSR.............GITKDYQLYR.....IALWK...TYG..CEVAIST.AD...ITSK.KGCAQLLSEAN...GMGPVGGIFNLAVV...LK..DCIFSNQ.....NVNQFL..ECFAPK....AIATTYLDDLSR.....IYC...PELEHFVVFSSVSCGRGNAGQSNYGMANSVMERIIEHRNREGF
O01678_BOMMO/1778-1946	NVYVVVGGLGGFGLELADWLILR.GARKLVLNSRR.............GLSNGYQSSR....LRAWTS....YG..AEIHIST.HD...ITTY.TGCEEMIKMAN...ALGHVDAIFNLAVV...LK..DSIFQNQ.....TPETFK..TSFGPK....AIATMHLDKVTQK...LCP.....GLKDFVIFSSVSCGRGNAGQTNYGMSNSVMERICESRKKIGL
FAS_HUMAN/1885-2053	KSYIIAGGLGGFGLELAQWLIQR.GVQKLVLTSRS.............GIRTGYQAKQ.....VRRWR...RQG..VQVQVST.SN...ISSL.EGARGLIAEAA...QLGPVGGVFNLAVV...LR..DGLLENQ.....TPEFFQ..DVCKPK....YSGTLNLDRVTRE...ACP.....ELDYFVVFSSVSCGRGNAGQSNYGFANSAMERICEKRRHEGL
FAS_CHICK/1888-2056	KSYIITGGLGGFGLELAQWLIER.GAQKLVLTSRS.............GIRTGYQAKC.....VREWK...ALG..IQVLVST.SD...VGTL.EGTQLLIEEAL...KLGPVGGIFNLAVV...LK..DAMIENQ.....TPELFW..EVNKPK....YSGTLHLDWVTRK...KCP.....DLDYFVVFSSVSCGRGNAGQSNYGFANSAMERICEQRHHDGL
P91871_CAEEL/1977-2147	HTYLITGGLGGFGLELAQWLINR.GARKLVLTSRT.............GIRTGYQARC.....VHFWR...RTG..VSVLVST.LN...IAKK.SDAVELINQCT...AMGPIGGIFHLAMV...LR..DCLFENQ.....NVQNFK..DAAEAK....YYGTINLDYASRE...HCDK...NILKWFVVFSSITSGRGNAGQTNYGWSNSCMERMIDQRRADGF
Q982I5_RHILO/1124-1291	KIYLVTGGLGALGSLMVEWLINR.GARRLVLLNRD...............VADGAKQE....RLEALR...RLG..AEIAAHA.VD...IADQ.VGVERILGDLS..EAGHQLGGIIHTAGV...VQ..DATLGSI....KEASELE..HALRAK....LQGTLILDKASRR....FS......PDFFVCFSSVSALLGMKGQAAYVAANAAMNRIVEGRNAEGL
Q83Y48_PSESX/3560-3728	GTYVVTGGLGGMGLALASHLAAKAKAVTLVLMSRS.............ATVTDEVGQA.....LQALE...QQG..ARIQHMA.VD...CADR.EAFTAALHQVR..LQHGRISGAIHAAGV...QA..SGLIQLS.....QATAWA..QVMGSK....VVGTDVLIEVLRQ....EP......VDFIFLCSSLASVLGGLGQADYAAANAYLDARAQACRQEGI
Q9AIT3_XANAL/1811-1977	GVYVVIGGAGGLGEVLSEHLIRT.YDAQLIWIGRR..............VLDEGIARK.....QTRLA...SLG..RAPHYIS.AD...ASDP.AALQAAHNEIV.ALHGQP.HGLILSNIV...LK..DASLARM.....EEADFR..DVLAAK....LDVSVCAAQVFGT....AP......LDFVLFFSSIQSTTKAAGQGNYAAGCCYVDAFGELWARRGL
Q83X88_STRRO/232-394	GTYVIVGGTGGLGGLLAEYLAAVHRA.EVVVIGRR...............PAEDFAPA.....AQALR...EAG..ARAVHYHQAD...LADG.PALKRALDAHE......VVHGVVHSALV...LE..DSALATM.....SERVLH..DVLRPK....LHGTRHLIEALRG....RD......LDFCLFFSSVQAYIASAGQGNYAAACVAKDACADLLDHALL
YMP3_STRCH/10-177	RSLLVLGGTSAIGLATARRLIAR.GARLVHLAARP................SPALEKA.....AGELT...ALG..AEVRTVP.FD...ALDP.ESHQASLGPVF...AAGDVDLVLLRFGI...AG..DQARDES....RPLDAVR..VAQTNYT..GAVGAGLLCGAALQ...EQG......HGTLVVLSSAAGVRARRADFIYGSSKAGLDAFAQGLGDALY
RIDH_ENTAE/15-179	KVAAITGAASGIGLECARTLLGA..GAKVVLIDRE................GEKLNKL.....VAELG........ENAFALQ.VD...LMQA.DQVDNLLQGIL..QLTGRLDIFHANAGA...YI..GGPVAEG.....DPDVWD..RVLHLN....INAAFRCVRSVLPHLIAQK......SGDIIFTAVIAGVVPVIWEPVYTASKFAVQAFVHTTRRQVA
Y432_LISMO/6-173	KVIIITGASSGIGKATALLLAEK..GAKLVLAARR................VEKLEKI.....VQTIK...ANS..GEAIFAK.TD...VTKR.EDNKKLVELAI..ERYGKVDAIFLNAGI...MP..NSPLSAL.....KEDEWE..QMIDIN....IKGVLNGIAAVLPSFIAQK......SGHIIATSSVAGLKAYPGGAVYGATKWAVRDLMEVLRMESA
XYLL_PSEPU/8-172	KVAVITGAAQGIGRRVAERMAAE..GGRLLLVDRS.................ELIHEL.....ADELV.....G.VAEVLTLT.AD...LEQF.AECQRVMAAAL..ERFGRLDILINNVGG...TI.WAKPFEHY.....QEREIE..AEVRRS...LFPTLWCCHAALAP...MIE......QGSGAIVNVSSVATRGIHRVPYGAAKGGVNALTACLAFETA
BEND_ACIAD/10-175	KVVIVTGAAQGIGRGVALRIAQE..GGCLILADRS.................DLIQAV.....LAEIK...ALG.ALAIAVET..D....LET.YAGAELVVSHA.IAEYGRIDVLINNVGG...AI.WMKPFQEF....SEEEIIQ..EVHRSL....FPALWCCRAVLPEM..LK.......HQQGTIVNVSSIATRGIHRIPYSASKGGVNALTASLAFEHA
DHI1_HUMAN/35-202	KKVIVTGASKGIGREMAYHLAKM.GA.HVVVTARS................KETLQKV.....VSHCL...ELG.AASAHYIA.GT...MEDM.TFAEQFVAQAG..KLMGGLDMLILNHIT...NT..SLNLFHD.....DIHHVR..KSMEVN....FLSYVVLTVAALPM.LKQS......NGSIVVVSSLAGKVAYPMVAAYSASKFALDGFFSSIRKEYS
YCIK_ECOLI/13-184	RIILVTGASDGIGREAAMTYARY..GATVILLGRN................EEKLRQV.....ASHIN..EETG.RQPQWFILDLLTCTSENC.QQLAQRIAVNY....P.RLDGVLHNAGL...LG.DVCPMSEQ.....NPQVWQ..DVMQVN....VNATFMLTQALLPLLLKSD......AGSLVFTSSSVGRQGRANWGAYAASKFATEGMMQVLADEYQ
YOXD_BACSU/7-174	KTALITGGGRGIGRATALALAKE..GVNIGLIGRT................SANVEKV.....AEEVK...ALG..VKAAFAA.AD...VKDA.DQVNQAVAQVK..EQLGDIDILINNAGI...SK.FGG.FLDL.....SADEWE..NIIQVN....LMGVYHVTRAVLPEMIERK......AGDIINISSTAGQRGAAVTSAYSASKFAVLGLTESLMQEVR
HETN_NOSS1/7-174	KTVLLTGASRGLGVYIARALAKE..QATVVCVSRS................QSGLAQT.....CNAVK...AAG..GKAIAIP.FD...VRNT.SQLSALVQQAQ..DIVGPIDVLINNAGI...EI..NGTFANY.....SLAEIQ..SIFNTN....LLAAMELTRLLLPSMMERG......SGRIVNIASLAGKKGVAFNSVYSASKAGLIMWTDAMRQELV
KDSR_HUMAN/33-205	AHVVVTGGSSGIGKCIAIECYKQ..GAFITLVARN..............EDKLLQAKK.....EIEMH...SIN.DKQVVLCISVD..VSQDY.NQVENVIKQAQ..EKLGPVDMLVNCAGM...AV..SGKFEDLE..VSTFERLM..SINYLG...SVYPSRAVITTMKE....RR......VGRIVFVSSQAGQLGLFGFTAYSASKFAIRGLAEALQMEVK
BUDC_RAOTE/3-171	KVALVTGAGQGIGKAIALRLVKD..GFAVAIADYN...............DATATAVA......AEIN...QAG..GRAVAIK.VD...VSRR.DQVFAAVEQAR..KALGGFNVIVNNAGI...AP..STPIESI.....TEEIVD..RVYNIN....VKGVIWGMQAAVEAFKKEG.....HGGKIVNACSQAGHVGNPELAVYSSSKFAVRGLTQTAARDLA
YXJF_BACSU/4-171	QVALVTGAAGGIGFEIAREFARE.GASVIVSDLRP.................EACEKA.....ASKLA...EEG..FDAAAIP.YD...VTKE.AQVADTVNVIQ..KQYGRLDILVNNAGI...QH..VAPIEEF.....PTDTFE..QLIKVM....LTAPFIAMKHVFPIMKKQQ......FGRIINIASVNGLVGFAGKSAYNSAKHGVIGLTKVGALEGA
HSD_STREX/7-171	KTVIITGGARGLGAEAARQAVAA.GARVVLADVLD...............E.EGAATA.........R...ELG..DAARYQH.LD...VTIE.EDWQRVVAYAR..EEFGSVDGLVNNAGI...ST...GMFLET....ESVERFR..KVVDIN....LTGVFIGMKTVIP...AMKD...AGGGSIVNISSAAGLMGLALTSSYGASKWGVRGLSKLAAVELG
DHMA_FLAS1/16-185	KAAIVTGAAGGIGRATVEAYLRE.GASVVAMDL..................APRLAAT.......RYE...EPG..A..IPIA.CD...LADR.AAIDAAMADAV..ARLGGLDILV.AGGA...LKGGTGNFLDL.....SDADWD..RYVDVN....MTGTFLTCRAGARAMVAAGAGKDGRSARIITIGSVNSFMAEPEAAAYVAAKGGVAMLTRAMAVDLA
DHBA_BACSU/9-176	KIAFITGAAQGIGEAVARTLASQ.GA.HIAAVDYN................PEKLEKV.....VSSLK...AEG..RHAEAFP.AD...VRDS.AAIDEITARIE..REMGPIDILVNVAGV...LR..PGLIHSL.....SDEEWE..ATFSVN....STGVFNASRSVSKYMMDRR......SGSIVTVGSNAAGVPRTSMAAYASSKAAAVMFTKCLGLELA
CBR2_MOUSE/8-168	LRALVTGAGKGIGRDTVKALHAS.GAKVVAVTRTN.................SDLVSL.....AKECP.....G.IEPVCV....D...LGDW.DATEKALGGIG......PVDLLVNNAAL...VI.MQPFLEVT......KEAFD..RSFSVN....LRSVFQVSQMVARDMINRG.....VPGSIVNVSSMVAHVTFPNLITYSSTKGAMTMLTKAMAMELG
IDNO_ECOLI/10-177	KNILITGSAQGIGFLLATGLGKY.GAQIIINDIT.................AERAELA.....VEKLH...QEG..IQAVAAP.FN...VTHK.HEIDAAVEHIE..KDIGPIDVLVNNAGI...QR..RHPFTEF.....PEQEWN..DVIAVN....QTAVFLVSQAVTRHMVERK......AGKVINICSMQSELGRDTITPYAASKGAVKMLTRGMCVELA
HDHA_ECOLI/12-178	KCAIITGAGAGIGKEIAITFATA.GASVVVSDIN.................ADAANHV.....VDEIQ...QLG..GQAFACR.CD...ITSE.QELSALADFAI..SKLGKVDILVNNAGG...GG..PKPFDMP......MADFR..RAYELN....VFSFFHLSQLVAP...EMEK...NGGGVILTITSMAAENKNINMTSYASSKAAASHLVRNMAFDLG
KDUD_DICD3/11-177	KVALITGCDTGLGQGMAVGLAEA.GCDIVGVNIVE...................PKET.....IEKVT...AVG..RRFLSLT.AD...MSDI.SGHAALVEKAV..AEFGKVDILVNNAGI...IR..REDAIEF.....SEKNWD..DVMNLN....IKSVFFMSQTVARQFIKQG.....HGGKIINIASMLSFQGGIRVPSYTASKSAVMGITRLLANEWA
DHKR_STRCM/7-176	RVALVTGATSGIGLATARLLAAQ...GHLVFLGAR..............TESDVIATV......KALR...NDG..LEAEGQV.LD...VRDG.ASVTAFVQAAV..DRYGRIDVLVNNAGR...SG..GGVTADL.....TDELWD..DVIDTN....LNSVFRMTRAVLTT.GGMRT...RERGRIINVASTAGKQGVVLGAPYSASKHGVVGFTKALGNELA
ACT3_STRCO/7-176	EVALVTGATSGIGLEIARRLGKE.GLRVFVCARGE.................EGLRTT.....LKELR...EAG..VEADGRT.CD...VRSV.PEIEALVAAVV..ERYGPVDVLVNNAGR...PG..GGATAEL.....ADELWL..DVVETN....LTGVFRVTKQVLKAGGMLER....GTGRIVNIASTGGKQGVVHAAPYSASKHGVVGFTKALGLELA
DHK1_STRVN/18-187	PVALVTGATSGIGLAIARRLAAL.GARTFLCAR.................DEERLAQT.....VKELR...GEG..FDVDGTV.CD...VADP.AQIRAYVAAAV..QRYGTVDILVNNAGR...SG..GGATAEI.....ADELWL..DVITTN....LTSVFLMTKEVLNAGGMLAK....KRGRIINIASTGGKQGVVHAVPYSASKHGVVGLTKALGLELA
BAIA1_EUBSP/7-176	KITIITGGTRGIGFAAAKLFIEN.GAKVSIFGETQ..............EEVDTALAQ.....LKELY....PE..EEVLGFA.PD...LTSR.DAVMAAVGTVA..QKYGRLDVMINNAGI...TM..NSVFSRV.....SEEDFK..NIMDINVNGVFNGAWSAYQCMKD....AK......QGVIINTASVTGIYGSLSGIGYPTSKAGVIGLTHGLGREII
PHBB_CUPNH/4-172	RIAYVTGGMGGIGTAICQRLAKD.GFRVVAGCGPN................SPRREKW.....LEQQK...ALG..FDFIASE.GN...VADW.DSTKTAFDKVK..SEVGEVDVLINNAGI...TR..DVVFRKM.....TRADWD..AVIDTN....LTSLFNVTKQVIDG..MADR....GWGRIVNISSVNGQKGQFGQTNYSTAKAGLHGFTMALAQEVA
NODG_AZOBR/4-172	KIALVTGAMGGLGTAICQALAKD.GCIVAANCLPN...............FEPAAAWL......GQQE...ALG..FKFYVAE.GD...VSDF.ESCKAMVAKIE..ADLGPVDILVNNAGI...TR..DKFFAKM.....DKAQWD..AVIATN....LSSLFNVTQQVSPKMAERG......WGRIINISSVNGVKGQAGQTNYSAAKAGVIGFTKALAAELA
SRLD_ECOLI/3-173	QVAVVIGGGQTLGAFLCHGLAAEGYRVAVVDIQSD..............KAANVAQEI....N.AEYG........ESMAYGFGAD...ATSE.QSVLALSRGVD..EIFGRVDLLVYSAGI...AK..AAFISDF.....QLGDFD..RSLQVN....LVGYFLCAREFSRLMIRDG.....IQGRIIQINSKSGKVGSKHNSGYSAAKFGGVGLTQSLALDLA
FABG_ARATH/77-245	PVVVITGASRGIGKAIALALGKA.GCKVLVNYARS................AKEAEEV.....AKQIE...EYG.GQAITFGG..D...VSKA.TDVDAMMKTAL..DKWGTIDVVVNNAGI...TR..DTLLIRM.....KQSQWD..EVIALN....LTGVFLCTQAAVKIMMKKK......RGRIINISSVVGLIGNIGQANYAAAKGGVISFSKTAAREGA
DHG2_BACME/8-177	KVVVVTGGSKGLGRAMAVRFGQE..QSKVVVNYRS...............NEEEALEV.....KKEIE...EAG..GQAIIVR.GD...VTKE.EDVVNLVETAV..KEFGSLDVMINNAGV...EN...PVPSHE....LSLENWN..QVIDTN....LTGAFLGSREAIKYFVEND.....IKGNVINMSSVHEMIPWPLFVHYAASKGGMKLMTETLALEYA
DHG_BACSU/8-177	KVVAITGAASGLGKAMAIRFGKEQAKVVINYYSNK.................QDPNEV....KEEVIK....AG.GEAVVVQG..D...VTKE.EDVKNIVQTAI..KEFGTLDIMINNAGL...EN...PVPSHE....MPLKDWD..KVIGTN....LTGAFLGSREAIKYFVEND.....IKGNVINMSSVHEVIPWPLFVHYAASKGGIKLMTETLALEYA
Y1430_HAEIN/4-169	TTALVTGATAGFGLAICKKLIEA..GYKVIGTGRR....................ADR.....LAEIH..SQLG..NNFLPLA.FD...IRDE.QATINALNTLP..EGWQAVDLLVNNAGL...AL.GLEPAHKA.....DLQDWY..QMIDTN....IKGLVTITRLVLPNMVARN......YGQIINLSSIAGTYPYAGSNVYGGTKAFVTQFSLNLRADLA
DHB3_HUMAN/49-217	QWAVITGAGDGIGKAYSFELAKR..GLNVVLISRT................LEKLEAI.....ATEIE..RTTG..RSVKIIQ.AD...FTKD.DIYEHIKEKLA....GLEIGILVNNVGM...LP.NLLPSHFL....NAPDEIQ..SLIHCN....ITSVVKMTQLILKHMESRQ......KGLILNISSGIALFPWPLYSMYSASKAFVCAFSKALQEEYK
AYR1_YEAST/10-176	KIAVVTGASGGIGYEVTKELARN..GYLVYACARR................LEPMAQL.......AIQ....FG.NDSIKPYK.LD...ISKP.EEIVTFSGFLRANLPDGKLDLLYNNAGQ...SC.TFPALDAT......DAAVE..QCFKVN....VFGHINMCRELSEFLIKAK.......GTIVFTGSLAGVVSFPFGSIYSASKAAIHQYARGLHLEMK
DHI2_HUMAN/83-251	RAVLITGCDSGFGKETAKKLDSMGFTVLATVLELN................SPGAIEL....RTCCSP...RLR.LLQMDLTKPGD...ISRV.LEFTKAHTTST....G..LWGLVNNAGH...NE.VVADAELS.....PVATFR..SCMEVN....FFGALELTKGLLP....LLR...SSRGRIVTVGSPAGDMPYPCLGAYGTSKAAVALLMDTFSCELL
DHB2_HUMAN/83-251	KAVLVTGGDCGLGHALCKYLDELGFTVFAGVLNEN................GPGAEEL....RRTCSP...RLS.VLQMDITK..P...VQIK.DAYSKVAAMLQ....DRGLWAVINNAGV...LG.FPTDGELL.....LMTDYK..QCMAVN....FFGTVEVTKTFLP....LLR...KSKGRLVNVSSMGGGAPMERLASYGSSKAAVTMFSSVMRLELS
YIV5_YEAST/3-169	KVILVTGVSRGIGKSIVDVLFSLDKDTVVYGVARS...................EAPL......KKLK..EKYG.DRFFYVVG..D...ITED.SVLKQLVNAAV..KGHGKIDSLVANAGV...LE.PVQNVNEI.....DVNAWK..KLYDIN....FFSIVSLVGIALPELKKTN.......GNVVFVSSDACNMYFSSWGAYGSSKAALNHFAMTLANEER
BZRD_YEAST/3-176	KVILITGASRGIGLQLVKTVIEEDDECIVYGVART................EAGLQSL.....QREYG........ADKFVYRVLD...ITDR.SRMEALVEEIR..QKHGKLDGIVANAGM...LE.PVKSISQSNS.EHDIKQWE..RLFDVN....FFSIVSLVALCLPLLKSSP.....FVGNIVFVSSGASVKPYNGWSAYGCSKAALNHFAMDIASEEP
FIXR_BRAJA/37-208	KVMLLTGASRGIGHATAKLFSEA..GWRIISCARQ.................PFDGER.............CPW.EAGNDDHFQVD...LGDH.RMLPRAITEVKKRLAGAPLHALVNNAGV...SP.KTPTGDRMTSLTTSTDTWM..RVFHLN....LVAPILLAQGLFDELRAAS......GSIVNVTSIAGSRVHPFAGSAYATSKAALASLTRELAHDYA
SORD_KLEPN/10-179	NVIIVTGGASGIGLAIVDELLSQGAHVQMIDIHGG...............DRHHNGDN.....YHFWS...TDI.SSATEVQQTIDA.IIQRW.SRIDGLVNNAG...VNFPRLLVDEKAPA...GR.....YELN......EAAFE..KMVNIN....QKGVFFMSQAVARQMVKQR......AGVIVNVSSESGLEGSEGQSCYAATKAALNSFTRSWSKELG
YJGI_ECOLI/7-165	KTVLILGGSRGIGAAIVRRFVTD.GANVRFTYAGSK............DAAKRLAQET.....GA......TAV..FTDSADR.DA...VIDV.VRKSGALDILV..VNAGIGVFG..EALE...LN..ADDIDR.........LFK..INIHAP.....YHASVEAARQMP....EG......GRILIIGSVNGDRMPVAGMAAYAASKSALQGMARGLARDFG
BNZE_PSEPU/6-174	EVALVTGGGAGLGRAIVDRYVAE.GARVAVLDKSAAG..........LEALRKLHGDA.....IVGVE...GDV..RSLDSHR.EA...VARC.VEAFGKLDCLV..GNAGVWDYLT.QLVD...IP..DDLISEA.....FEEMFE..VNVKGY.....ILAAKAALPALY....QS......KGSAIFTVSNAGFYPGGGGVLYTAGKHAVIGLIKQLAHEWG
BPHB_PSEPS/6-172	EAVLITGGASGLGRALVDRFVAE..AKVAVLDKSAER..........LAELETDLGDN.....VLGIV...GDV..RSLEDQK.QA...ASRC.VARFGKIDTLI..PNAGIWDYST.ALVD...LP..EESLDAA.....FDEVFH..INVKGY......IHAVKALPALV....AS......RGNVIFTISNAGFYPNGGGPLYTAAKQAIVGLVRELAFELA
DLTE_BACSU/6-171	NTVLITGGSAGIGLELAKRLLEL..GNEVIICGRS................EARLAEA.....KQQLP.........NIHTKQ.CD...VADR.SQREALYEWAL..KEYPNLNVLVNNAGI...QK..EIDFKKG.....TEELFVDGDEIELN....FQAPVHLSALFTPHLMKQP......EAAIVQVTSGLAFNPLAVYPVYCATKAALHSFSLTLRHQLR
Q43561_MEDTR/9-176	LTCIVTGSTSGIGLEIARQLAES..GAHVVMAVRN................TKRANDLIQKWQIESDG..LGLG.MALNVEVMEVD...LLSL.DSVARFAEAWN..ARATPLHALINNAGI...FS..IGEPQKF.....SKDGYE..DHLQVN....HLAPALLSILLLP..............SLIRGSPSRIVNVNSIMHHVGFVDTEDMNLTSGKRKFSS
CBR1_HUMAN/6-159	HVALVTGGNKGIGLAIVRDLCRL.FSGDVVLTARD...............VTRGQAAV......QQLQ...AEG..LSPRFHQ.LD...IDDL.QSIRALRDFLR..KEYGGLDVLVNNAGIAFKVA..DPTPFHI........QAE..VTMKTN....FFGTRDVCTELLPL..IKP......QGRVVNVSSIMSVR.............ALKSCSPELQQKFR
ADH_DROHE/7-170	NIIFVAG.LGGIGLDTSREIVKS.GPKNLVVLDRI..................DNPAA.....IAELK...ALNPKVTITFYP.YD...VTVPLAETKKLLKTIF..DKLKTVDLLINGAGI...LD..DT.............QIE..RTIAVN....FTGTVNTTTAIMDFWDKRKG...GPGGVVANICSVTGFNSIYQVPVYSASKAAALSFTTSLAKLAH
PGDH_HUMAN/6-170	KVALVTGAAQGIGRAFAEALLLK..GAKVALVDWN...............LEAGVQCK......AALD...EQF.EPQKTLFIQCD...VADQ.QQLRDTFRKVV..DHFGRLDILVNNAGV...NN..EKNWEKT.....LQINLV..SVISGT....YLGLDYMSKQNGG....E.......GGIIINMSSLAGLMPVAQQPVYCASKHGIVGFTRSAALAAN
ADHR_DROPE/7-171	KHVCYVADCGGIALETSKVLMTKNIAKLAILQSVE...............NPPAIAQL......QSIK....HS..TQIFFWT.FD..VTMAR.EEMKKYFDEVM..VQMDYIDVLINGATL...CD..ERNIDAT.....INTNLT..GMMNTV....ATVLPYMDRKMGG.....S......GGLIVNVTSVIGLDPSPVFCAYSASKFGVIGFTRSLADPLY
25KD_SARPE/7-170	KNVVYVGGFSGFGYQVCQMMMKK.PMKHLIVCSRM..............ENVEMLKKL......QAIN....TS..VKVMFVQ.MN...IADY.ASIVKGVKQVI..GHVGHVDVLINGVGG...LA..DKDVETT.....VAVNLT..GLINTT....LMFMPYMDKTQSG....HG.......GMVVSISSVYGLEPGPAFSVYSAAKHGGIGFTRSMADEHL
Q8XYE8_RALSO/1409-1575	GRHVLIGGLCELGLALADWLAAR.GARELAILSRK.............PPTAAQAARL......AVLQ...AQG..VDVRLDSRAD...ATEP.PAFDAALMRLG...GSAPVGCVFHLAGI...VR..DAPLAAA.....DWRDWQ..ATLATK....LVPALALHAREAH....LR......PAMTVYFSSAASACGPAGQGAHASANAALEGLAHYRSRLGL
Q882M6_PSESM/1559-1723	GWHIVTGAFGGLGRLSSHWLADQ.GASRIALFAPR................CPHDGEQ....WIDTLQ..QHYG..CEIRWMA.CD...ISDQ.AALAACIDALR...AEGGLSGAIHSAGL...LD..DTPLSNL.....DAARMQ..PLLQVK....CSAARQLHTALAD.....Q......GRYLLLYSSAAASLGAAGQGAHALASAYLDGLAESQTDTRL
Q9Z373_YERPE/1558-1717	RWHLVTGAFGGLGRLAVNWLREK.GARRIALLAPR...................VDES....WLRDVE.....G..GQTRVCR.CD...VGDA.GQLATVLDDLA...ANGGIAGAIHAAGV...LA..DAPLQEL.....DDHQLA..AVFAVK....AQAASQLLQTLRN....HD......GRYLILYSSAAATLGAPGQSAHALACGYLDGLAQQFSTLDA
Q826K7_STRAW/1159-1326	RNYLITGGLGALGLLTAHRLVDE.GARYLTLVSRR.............AEPAADAAGL.....WERLR....DR..AEVTVLR.GD...VGDS.GDVHRIVESLH..AAPQPLGGIVHTAGG...LD..DAPVAAQ.....TWESID..ALFSAK....VYGSWMLHEAAQG....FD.....ELDFFVAYSSAAAVVGGASQSNYAAANAYLDQLLHWRAAQNL
Q93HG0_STRAW/279-447	RTYLVTGGLGGLGLVTARKLVAL.GARHLTLVSRS.............GKATEAATPL.....LAKLA....ED..AELAVVR.AD...VSRP.ADVRRLVAEVA..AGPYPVGGVVHAAGS...YD..KKLISEL.....TWESID..AQLAAK....AYGGWLLHEAAQA...SFP.....ELEFFVTYSSIASVLGGAAQGHYAAASAGLDSLAEWRTRQGL
Q8G987_OSCAG/1738-1903	GYYLISGGTGGLGLATARWMIEK.GARHLVLCSRS.............GAKAINPENL......ASLQ...SNL..VDIKIKD.CD...VTDA.EKLHILLEECR...SEYPVRGIFHIAGT...LD..DTTLLRL.....TPESFN..YVLAPK....VKGTWLLHKLTLN....DP......LDFFVCYTSAVSLIGSAGQANAAAANAFEDAFIYYRQANNL
Q9AI30_BURML/2139-2307	GAYLVVGGTGGLGFASARWMVER.GARRLTLASRS.............GELAVAARDEI...ECWRAT....LG..VAVDIVS.CD...VTDA.AAVDAMIAAIV..RRDIPLKGVLHSAMT...ID..DGLVRNL.....DDARMA..AVLAPK....VAGAWNLHRATRS....LP......LDLFVVYSSATTYLGNPGQSNYVAANSFLEALVEHRRAAGL
Q92S51_RHIME/2111-2277	GVHLVVGGIGGFGLVAANWLVEK.GARRIALCSRR.............GQPDAETRAM.....IERWQ...NGG..VAASVHA.CD...ITDA.AAVETLLATLR...SEAPLRSVVHAAMV...LD..DALIGNL.....SRERNR..PVIETK....AKGAAILDRLTRG.....D.....RLDNFILFSSATTLVGNPGQANYVAANGYLEGLARARRQEGL
Q847C5_NODSP/3487-3651	GAYLITGGLGKLGLLLAQWLSEM.GASHLVLCSRN..............LKSPPEA.......ITSLA...KNG..TQITVIC.AD...IASL.TDIEEIFARFG..QDLPPLRGVIHAAGV...LD..DGLLSNQ.....NWQRYQ..NVMRPK....VEGTLLLDRYTRD....LS......LDFFVTFSSAAVVLGSPGQSNYAAANTFMDALMQQRQSLGL
Q8G987_OSCAG/3525-3689	GAYLITGGLGKLGLLVAEWLSKM.GASHLVLCSRN...............IKSQ.PEL.....IASFA...EKG..TEITIIS.ID...ISSP.VEMERLFSRFG..TDLPCLRGVIHAAAV...LD..DGLLVNQ.....NWQKYQ..NVMRPK....VEGTLLLDHYTRP...LS.......LDFFISFSSAAVILGSPGQSNYAAANAFMDALMQQRQSLGL
Q8YTN5_NOSS1/2108-2274	CTYLITGGLGGLGLLVAEWLVKM.GACHLLLLGRN................APTADAVS...KIQELE...TTG..ARIAIAQ.ID...VSQT.AALSNILTQIE..NSAYPLAGIIHAAGV...LD..DGALLQM.....NWERFQ..KVMAAK....VMGAWNLHTLTQH....LP......LDFFVLFSSATALFGSPGQANHVAANTFLDTLAHYRHTKGL
Q8YTN4_NOSS1/2128-2294	ATYLITGGMGGLGLRVARWLVEK.GAKHLVLLGRN.............QPDTTAQQQI.....QA.LE...ATG..AKIIITQ.AD...VSQK.DQLAAVLTDIQ..QNHPPLRGVIHAAGV...LD..DGILQQL.....TPERSH..RVMNPK....VTGAWNLHQLTQD....IP......LDYFIMFSSAASLLGSPGQANHVAANTFLDALAQYRRHQGL
Q9ADL6_SORCE/1709-1875	GTILITGGTGALGAHVARWLARQ.GAEHLILISRR.............GAEAPGASEL.....HAELN...ALG..VRTTLAA.CD...VADR.SALQALLDSIP...SDCPLTAVFHTAGA...RD..DGLIGDM.....TPERIE..RVLAPK....LDSALHLHELTKN....SA......LDAFVLYASLSGVLGNPGQANYAAANAFLDALAEHRRSLGL
Q93NX9_9ACTO/9082-9248	GTVLITGGTGAIGAHVARRLAKD.GVQHLVLLSRR.............GAEAPGATAL.....RDELQ...TLG..AGVTLAA.CD...ASDR.GQLAAVLDAIP...DDRPLTAVLHAAGV...LD..DGVIDRL.....TPERYQ..KVFRAK....VTSALLLDELTRD....LD......LAAFVLFSSASSAVGNPGQANYAAANAVLDALAEARRVQNL
Q9KIV4_STRAT/2165-2332	GTVLVTGGTGALGAHVARWLAGK.GAEHLVLISRR.............GADAAGAAAL.....RDSLT...DMG..VRVTLAA.CD...AADR.HALETLLDSLR..TDPAQLTAVIHAAGA...LD..DGMTTVL.....TPEQMN..NALRAK....VTATVNLHELTRD....LD......LSAFVLFSSISATLGIPGQANYAPGNSFLDAFAEWRRAQGL
Q93HJ5_STRAW/2092-2258	GTVLVTGGTGALGAHLAQWLAAA.GAAHVLLTSRR.............GPDADGAAEL.....TARLR...ETG..TEVTVAA.CD...VTDR.DALAELLSGLP...ADRPLTGVVHAAGV...LD..DGVLDSL.....TPDRFA..AVAGPK....VTGAWHLHELTRD....LD......LSAFVLFSSFAGTVGLAGQANYAAANAYLDALAVHRAQLGL
Q9X993_9ACTO/1191-1357	GTVLVTGGTGALGAHLAHWLADA.GAEHLVLTGRR.............GPQAPGAPEL.....AAALT...DRG..VKVTLAA.CD...AADR.DALAAVLADIP...PHLPLTGVVHAAGV...LD..DGVLDAL.....TPERFE..TVLRPK....ARAAQNLHELTQD....LD......LDHFVLFSSIVGVLGNAGQANYAAANAYLDALAEHRLAQGL
Q82QT4_STRAW/2177-2340	GTVLVTGGTGALGGQVARWLAGA.GAEHLVLTSRR.............GPDAPGAAEL.....KAELE...ELG..AQVTVVA.CD...AADR.DALAELFGRYI.......VNAVVHTAGV...LD..DGLVESL.....TPERLN..HVLRPK....VDAALHLHELTRD...RQD......LDAFVLFSSMTGVWGNGGQGAYGAANAFLDALAEHRRAQGV
Q9S0R3_STRAW/1212-1379	GTVLVTGGTGELGAHVARWMARR.GAEHLLLVSRR.............GESAQGVEEL.....RADLM...GLG..ARVSVVA.CD...AADR.EALAEVLRSAV..PAECPLGVVVHAAGV...VD..DGVLEGL.....SSERVT..GVLRAK....ALAAWNLHELTRG....AD......LSGFVVFSSAAATFGPAGQGSYAAANAYVEAIVRHRRGEGL
Q83X69_STRRO/1719-1885	GTALVTGGTGGIGRNVARWLAQH.GAPHIVLVSRS.............GPEAPGAGEL.....AAELR...ALG..SAVTLAA.CD...VTDR.EALRSLLAALP...ADQPLTSVFHTAAT...LD..DGTLDTL.....TGERIE..QAGRAK....TLGARNLHELTAD....AP......LTAFVLFSSFASAFGAPGLGCYAPGNAYLDGLARRRRADGL
Q9F830_9ACTO/1661-1827	GTVLVTGGTGGVGRHVARWLARQ.GTPCLVLASRR.............GPDADGVEEL.....LTELA...DLG..TRATVTA.CD...VTDR.EQLRALLATVD...DEHPLSAVFHVAAT...LD..DGTVETL.....TGDRIE..RANRAK....VLGARNLHELTRD....AD......LDAFVLFSSSTAAFGAPGLGGYVPGNAYLDGLAQQRRSEGL
Q846W5_STRCM/1206-1372	GTTLITGGTGGIGAVLARWLARQ.GAPRLHLTSRR.............GPDAPGAREL.....AAELD...GLG..TAVTITA.CD...VSDP.RQLSGLIDDMP...AEHPLTAVIHAAGM...TD..LTAIGDL.....TTARLG..EVLGSK....SDAAWNLHELTRD....LD......LSAFVMFSSGAGVWGSGQQGAYGAANHFLDALAEHRRAQGL
Q846W6_STRCM/1202-1368	GTTLITGGTGGIGAVLARWLARA.GAPHLLLTSRR.............GPDAPGAQEL.....AAELT...ELG..AAVTVTA.CD...VGDR.EQVRRLIDDVP...AEHPLTAVIHAAGV...PN..YIGLGDV.....SGAELD..EVLRPK....ALAAHHLHELTRE....LP......LSAFVMFSSGAGVWGSGQQGAYGAANHFLDALAEHRRAEGL
Q9L4W4_9ACTO/2749-2916	GTCLITGGTGGIGGRVARWMAEH.GAAHLVLTSRR.............GPDAPGAAAL.....RAELE...ALG..ARVTLAA.CD...VADR.DALAALLADLP...ADQPLTSVFHSAGV...AD.GDARAADL.....TLDQLD..ALLRAK....LTAAHHLHELTAP....LD......LDAFVLFSSGAAVWGSGGQPGYAAANAYLDALAAHRRSLDL
Q93HJ2_STRAW/2714-2878	GTVLITGGTGGIGAHLARWLAKE.GAERLLLVSRS.............GERAEGAAEL.....AAELG...GLG..AEVTFAA.CD...VTDR.DALAHVIAEHP.......PTAVFHTAGV...AS..YGTVREL.....DLADLD..AQMAAK....TLGARHLDELTTER..GLE......LDAFVVFSSGAAIWGSAGNGGYAAANAYLDGLAWDRRARGL
Q93HJ2_STRAW/1187-1355	GTVLITGGTGGIGAHLARWLAKE.GAERLLLVSRS.............GEQAEGAAEL.....ATELG...GLG..AEVTFAA.CD...VSDR.DALAHVIAGIP...AEHPLTAVFHTAGI...SG..YAELATA.....TPEHFT..DVLSAR....VLGARHLDELTAEL..GVE......LEAFVVFSSGAAVWGSGSNGANAAAGGYLDGLVRRRRARGV
Q93H83_STRAW/2697-2863	GTVLITGGTGGVGRHLARWLAGA.GAQHLVLTSRS.............GPDAPGAQEL.....HAELT...ALG..AEVTIAA.CD...MADR.AAVARLLAGIE...SRHPLTAVLHAAGT...AR..SSMLADA.....GLDEFA..EAAASK....VTGAIHLDELLDG....RE......LDAFVLFASGAGVWGSGGQASYASANAFLDALALRRRARGL
Q83WE7_MICGR/1148-1308	GTVLVTGGLGVLGGHLARWLADN.GAHDLVLTGRR.............GEATPGAGEL.....AADLR...RRG..VEVTIAA.CD...VADR.EALAALLEAHR.........RVFHAAGV...AH..SRPALDT.....GVDLLE..QVLVGK....VRGASYLDELTRP....LD......LDAFVLYASGAGVWGSGGQSAYAAANAALDALAEQRRSAGL
O33958_STRFR/1172-1340	GTVLVTGGTGALGGHLARWLAAA.GAEHLALTSRR.............GPDAPGAAGL.....EAELL...LLG..AKVTFAA.CD...TADR.DGLARVLRAIP...EDTPLTAVFHAAGV...PQ..VTPLSRT.....SPEHFA..DVYAGK....AAGAAHLDELTREL..GAG......LDAFVLYSSGAGVWGSAGQGAYAAANAALDALARRRAADGL
OL56_STRAT/1202-1367	GTVLVTGGLGGLGAHTARWLVGG.GADHVVLVSRR.............GGSAPGAGDL.....VRELE..GLGG..ARVSVRA.CD...VADR.VALRALLSDLG.....EPVTAVFHAAGV...PQ..STPLAEI.....SVQEAA..DVMAAK....VAGAVNLGELVDP....CG......LEAFVLFSSNAGVWGSGGQAVYAAANAFLDALAVRRRGVGL
Q8KUF5_ACTPA/1143-1310	GTVLITGGTGGVAAHVARRLAAL.GADHLVLTSRR.............GPSAPGAPAL.....AADLE...ALG..ARVTTAA.CD...VADR.AALAALLTGLE..RAGEQVTAVVHAAGA...NA..QTPVADT.....TPEEHA..RVQAAK....ALGAEHLDELLGG....RP......LDAFVLFSSNAGVWGSGGQCAYAAANARLDALAQRRRAHGR
Q9ZGI3_9ACTO/1116-1282	GTVLITGGTGALGSHAARWMAHH.GAEHLLLVSRS.............GEQAPGATQL.....TAELT...ASG..ARVTIAA.CD...VADP.HAMRTLLDAIP...AETPLTAVVHTAGA...PG..GDPLDVT.....GPEDIA..RILGAK....TSGAEVLDDLLRG....TP......LDAFVLYSSNAGVWGSGSQGVYAAANAHLDALAARRRARGE
Q9ALM3_9PSEU/4495-4661	GTVLITGGTGALGAEVARWLARR.GAEHLVLISRR.............GPEAPGAADL.....GAELT...ELG..VKVTVLA.CD...VTDR.DELAAVLAAVP...TEYPLSAVVHTAGV...GT..PANLAET.....TLAQFA..DVLSAK....VVGAANLDRLLGG....QP......LDAFVLFSSISGVWGAGGQGAYSAANAYLDALAERRRACGR
Q9ALM4_9PSEU/2735-2901	GTVLVTGGTGGLGAHVARWLAGA.GAEHVVLTSRR.............GADAPGAGEL.....RAELE...ALG..ARVSIVP.CD...VADR.DAVAGVLAGIG...GECPLTAVVHAAGV...GE..AGDVVEM.....GLADFA..AVLSAK....VRGAANLDELLAD....SE......LDAFVMFSSVSGVWGAGGQGAYAAANAYLDALAEQRRARGL
Q9ALM6_9PSEU/2160-2326	GSVLVTGGTGGLGAHVARWLADA.GAEHVAMVSRR.............GEQAPSAEKL.....RTELE...DLG..TRVSIVS.CD...VTDR.EALAEVLKALP...AENPLTAVVHAAGV...IE..TGDAAAM.....SLADFD..HVLSAK....VAGAANLDALLAD....VE......LDAFVLFSSVSGVWGAGGHGAYAAANAYLDALAEQRRSRGL
Q93NX9_9ACTO/2943-3109	GSVLITGGTGGLGAETARWLARS.GAAHLVLTSRR.............GPDAPGAAEL.....RAELE...QSG..ASVSIVA.CD...VADR.DALAAVLDGLS...ADQPLTGVVHTAGV...GH..YGPLDAL.....TPAEFA..GLTAAK....LAGAAHLDNLLGD....RE......LDFFILFGSIAGVWGSGDQSAYGAANAYLDALALARRARGL
Q93H84_STRAW/4202-4364	GTVLITGGTGALGGHVARWLAGA.GAEHLVLTSRR.............GPDAPGAAGL.....VAELE...ATG..VRVTVAA.CD...VADR.EALAALLAEHP.......VNAVVHTAGV...DH..MEPLEAM.....TPGACA..DVLSAK....AAGALHLDALLAG....QE......LDAFVLFSSIAGVWGSGHQAAYAAANALLDGLAERRRAQGL
Q93H84_STRAW/1171-1333	GTVLITGGTGALGGHVARWLAGA.GAEHLVLTSRR.............GADAPGATAL.....KAELE...ELG..ARVTLAV.CD...VADR.DALAALLAEHT.......FTSVFHAAGV...EQ..FAPFDEL.....TPADFA..RTMAAK....AHGAAHLDELLGD....RE......LDAFVLFSSIAGVWGSGLQTAYAAGNAFLDGLAARRRARGL
Q93H83_STRAW/1157-1319	GTVLITGGTGALGGHVARWLARG.GAEHLVLTSRR.............GADAPGAAAL.....RDELE...VLG..ARVTFAA.CD...VADR.DAVAALLAQHV.......FTAVVHAAGV...AD..AGTVDAT.....TPAAFA..AALAAK....VGGAAHLDELLGD....QE......LDAFVLFSSISGVWGSGGQAAYAAGNAFLDGLARQRRDRGL
Q93H84_STRAW/2675-2837	GTVLITGGTGALGGHVARWLAGA.GAEHLVLTSRR.............GPAAPGAAEL.....VAELE...ELG..AAATVVA.CD...AADR.DALRALLAQHP.......VNAVVHAAGV...GD..HVMIEDS.....DPAGFA..GSVAAK....AAGATHLDELLAG....QE......LDAFVMFSSGAGIWGGAGQGAYSAANAYLDALAEHRRAHGR
ERYA2_SACER/1132-1286	GTVLVTGAASPVGDQLVRWLADR.GAERLVLAG.................ACPGDDLL......AAVE...EAG..ASAVVCA.......QDA.AALREALGDEP.......VTALVHAGTL...TN..FGSISEV.....APEEFA..ETIAAK....TALLAVLDEVLGD....RA......VEREVYCSSVAGIWGGAGMAAYAAGSAYLDALAEHHRARGR
Q9F829_9ACTO/1124-1278	GTVLVTGAAGPVGGRLARWLAER.GATRLVLPG..................AHPGEEL....LTA.IR...AAG..ATAVV...CE...PEAE.ALRTAIGGELP........TALVHAETL...TN..FAGVADA.....DPEDFA..ATVAAK....TALPTVLAEVLGD...HR.......LEREVYCSSVAGVWGGVGMAAYAAGSAYLDALVEHRRARGH
Q8KPW3_9ACTO/1131-1288	GTVLLAGDLDAVAEPLVRWLLTD.GADHVVLAD...................PALTEL.....PAALA..DVAQ..RVTTAAA.PD...LADR.AVLAALVTEYA......PAMVVVVPPAV...EL...APLEST.....SPADLA..AAVAAK....SATAAHFDALLDG.....P.....HAPELVLISSVAGIWGGVRQGAYAVGAAHLDALAARRRAQGL
O30766_9ACTO/1088-1247	GTVLVVGDSTTVPARLLRSLLDD.GAERVVLAGAD.............AGTATDAG.......TAELA....PD..AAVVRIP.CD...VTDR.SVLAGLLAKYR......P.AVVVHAPPL...VP..LAPLVET.....APGDIA..EAVAAK....TAVAGHLVDLAAG....AD......LQALVLFSSVSGVWGGAAQGAYAAATAHLDALAERARAAGL
Q93NW7_9ACTO/1197-1364	GTTLVTGGSGTLAPGLARHLAAQ.GAEHLVLLSRR.............GADAPGAAEL.....AAELQ...AAG..TEVRFAA.CD...ITDP.DAVAALLADLK..AEGRTVRTVVHTAAV...IE..LAALADT.....TVDAFA..DVVHAK....VTGARILDELLDD....EE......LDDFVLYSSTAGMWGSGVHAAYVAGNAYLSALAEQRRARGA
Q83X71_STRRO/2661-2826	GTALVTGGTGALGGHVARHLARA.GADHLVLVGRS.............GGPAPQHAEL.....AAELT...ALG..ARVTFAA.CD...VTDR.ARLTELIDGLR..RQGEPVRTVMHLAGV...PD..GRALTDL.....DPDELA..RVTRVK....TVGARLLDELCPD............AETFVLFSSGAGLYGSGLLGAYAAGNAYLDALAHRRRAAGK
ERYA3_SACER/2557-2720	GTALVTGGTGALGGHVARHLARC.GVEDLVLVSRR.............GVDAPAAAEL.....EAELV...ALG..PKTTITA.CD...VADR.EQLSKLLEELR..GQGRPVRTVVHTAGV...PE..SRPLHEI.......GELE..SVCAAK....VTGARLLDELCPD............AETFVLFSSGAGVWGSANLGAYSAANAYLDALAHRRRAEGR
Q9F828_9ACTO/2583-2746	GTALVTGGTGALGGHVARYLARS.GVTDLVLLSRS.............GPDAPGAAEL.....AAELA...DLG..AEPRVEA.CD...VTDG.PRLRALVQELR..EQDRPVRIVVHTAGV...PD..SRPLDR.......IDELE..SVSAAK....VTGARLLDELCPD............ADTFVLFSSGAGVWGSANLGAYAAANAYLDALAHRRRQAGR
ERYA3_SACER/1117-1283	GTVLVTGGTGGIGAHLARWLARS.GAEHLVLLGRR.............GADAPGASEL.....REELT...ALG..TGVTIAA.CD...VADR.ARLEAVLAAEA.AAEGRTVSAVMHAAGV...ST..STPLDDL.....TEAEFT..EIADVK....VRGTVNLDELCPD............LDAFVLFSSNAGVWGSPGLASYAAANAFLDGFARAARSEGA
Q83X71_STRRO/1153-1318	GTALVTGGTGGLGAHVARRLARA.GATRLVLTSRQ.............GPNAPGAESL.....RAELT...ALG..AQVTLAA.CD...VTDR.AALAALIDAER..AHGRAIDAVFHTAGV...PQ..STPLEAI.....TEEEFT..RVTAAK....ITGTAHLDELCPD............ADTFVLFSSNAGVWGASRAGAYAAANAFLDGFAHRRRRRGL
Q8GBX6_SORCE/2764-2931	GTSLVTGGTGALGAHVARFLAGR.GAEHLVLVSRR.............GEDAPGAGAL.....RAELE...ALG..ARVTLAA.CD...VADR.ASVAALLARLD..AQGDPVRAVVHAGGV...VA..QAALAST.....DLDGVQ..AVVAAK....VRGALHLHELLGD....RE......LDAFVLFASGAGVWGSGQQGAYAAGNAFLDALAEVRRAAGL
Q8GBX5_SORCE/1219-1386	GTVLVTGGTGALGAHVARWLAKS.GAEHLVLTSRR.............GRSAPGAEAL.....QAELT...ALG..ARVTIAA.CD...VADR.DAFGALLRDLE..AQGSPLRAVVHAGGA...AQ..GTPLDAT.....SLDDLT..RAIAGK....AAGARNLDELTGE....RA......LDAFVLFASGAGVWGGGHQGAYAAANAFLDALAESRRARGL
Q53840_SORCE/6394-6561	GTLLITGGTGAAGAHVARWLARE.GAEHLVLISRR.............GAQAEGASEL.....HAELT...ALG..ARVTFAA.CD...VADR.SAVATLLEQLD..AEGSQVRAVFHAGGI...GR..HAPLAAT.....SLMELA..DVVSAK....VLGAGNLHDLLGP....RP......LDAFVLFSSIAGVWGGGQQAGYAAGNAFLDALADQRRSLGQ
Q9ALM4_9PSEU/1194-1356	GSALITGGLGAVGAQVARWLAEI.GAERIVLTSRR.............GNQAAGAAEL.....EAELR...ALG..AQVSIVA.CD...VTDR.AEMSALLAEFD.......VTAVFHAAGV...GR..LLPLAET.....DQNGLA..EICAAK....VRGAQVLDELCDS....TD......LDAFVLFSSGAGVWGGGGQGAYGAANAFLDTLAEQRRARGL
Q84G24_STRHY/6405-6572	DTVLITGGTGGLGSYVGRWAAGH.GARRVVLLSRQ.............GAQAPGAAEL.....EAELS...ALG..ADVTIAA.CD...VTDR.DQLAAVLAEIP...DDAPLSGVVHAAGL...AL.PEKPLSKM.....TLAEFA..DIGQAK....IAGARHLDDLLGE....RE......LDAFVLFSSGAAAWGSGGQSAYAAGNAYLDGLAQRRRARGL
Q84G23_STRHY/2973-3138	GTVLVTGGTGGLGSHVARWLATS.GADHVVLLSRQ.............GGDAPGAAEL.....VADL.....AG..VEVTLAA.CD...VTDR.DAVAAVLAEAE..R.THPLTAVVHTAGA...GL.PSAPVTEV.....TTEEFA..AVTGAK....VRGALVLDELVGD....RE......LDAFVLFSSGAGVWGSGGQAPYAAGNAFLDGLAARRRAHGL
Q93HJ1_STRAW/2940-3107	GTVLVTGGTGALGAVVARHLVTAHGVRHLVLAGRR.............GERAPGAAAL.....LAELT...ELG..ADTRILA.CD...VSDR.DALAVLLRDIP...ADRPLTAVVHTAGV...LA..DGTVESL.....TPDRFD..TVLRAK....ADAAWHLHELTQD....AP......LREFVLFSSAAGLLGSQGQGNYAAANSFLDALAAHRREAGL
O30479_STRHY/2292-2456	GTVLITGGTGSLGSLIARHLVTEHGVRDLVLVSRQ.............GPDAPGATEL.....IAELQ...QLG..AQVRVRS.CD...TTDR.AALAALVDEVG......PFAGVVHTAGA...LA..DATVDNL.....DADALA..TTIAAK....AHAAWWLHEHTQD....HG......LTLFMVFSSLASVLGSAGQANYAAANSFLDALATHRRTLGL
O30480_STRHY/1323-1487	GPVLVTGGTGGLGSLIARHLVTEHGVLDLVLVSRQ.............GPDADGATEL.....TNQLQ...QHG..ARIRTIS.CD...LTDR.TALTTLIDEIG......PLTGVVHTAGA...LA..DTTIDHL.....NPDTLT..TTLTPK....ANPAWWLHELTQD....HD......LALFVVFSSVAGVLGNAGQANYAAANSFLDALITHRRRQGL
O30482_STRHY/1319-1483	GTILITGGTGSLGSLVARHLVTEHGVRDLVLVSRQ.............GPDADSATEL.....AAELQ...QHG..ARVRTLS.CD...LTDR.TALATLIDEIG......PLTGVVHTAGA...LA..DATVEHL.....DAEALA..TTFAPK....ANTAWWLHELTQD....HD......LTLFALFSSVAGILGSPGQANYAAANTFLDALATHRRGLGL
Q9ALM3_9PSEU/1421-1588	GTVLITGGTGALGGVVARHLVEEHGIRRLVLAGRR.............GWNAPGVHEL.....VDELA...RAG..AVVEVVA.CD...VADR.TDLEHVLAAIP...VDWPLRGIVHTAGV...LA..DGVIGSL.....SAADVG..TVFAPK....VTGAWHLHELTRD....LD......LSFFVLFSSFSGIAGAAGQANYAAANTFLDALARYRRARGL
Q9ALM2_9PSEU/1404-1571	GTVLISGGTGLLGGLVARHLVAERGVRRLVLAGRR.............GWSAPGVTDL.....VDELV...GLG..AAVEVAS.CD...VGDR.AQLDRLLTTIS...AEFPLRGVVHAAGA...LA..DGVVESL.....TPEHVA..KVFGPK....AAGAWHLHELTLD....LD......LSFFVLFSSFSGVAGAAGQGNYAAANAFLDGLAQHRRTAGL
Q9ALM2_9PSEU/3193-3360	RTVLISGGTGLLGGAVARHLVTERGVRRLVLTGRR.............GWDAPGITEL.....VGELN...GLG..AVVDVVA.CD...VADR.ADLESLLAAVP...AEFPLCGVVHAAGA...LA..DGVIESL.....SPDDVG..AVFGPK....AAGAWNLHELTRD....TD......LSFFALFSSLSGVAGAPGQGNYAAANAFLDALAHYRRSQGL
Q93HJ5_STRAW/5702-5869	ETVLITGGTGTLGTLLARHLVTEHGLRHVTLAGRR.............GTDTPEVRQL.....RADLA...EMG..AEVRVEA.CD...AGDE.DAVRRLLEPLT...AHHRLAGVVHAAGV...TD..DGVVSAL.....DRRRLS..AVLHPK....VRGAWNLHRLTAH....LA......PRMFVLFSSASATLGAAGQGNYAAANAFLDALAEHRHARGL
ERYA2_SACER/3141-3306	GTVLITGGTGTLGRLLARHLVTEHGVRHLLLVSRR.............GADAPGSDEL.....RAEIE...DLG..ASAEIAA.CD...TADR.DALSALLDGLP.....RPLTGVVHAAGV...LA..DGLVTSI.....DEPAVE..QVLRAK....VDAAWNLHELTAN....TG......LSFFVLFSSAASVLAGPGQGVYAAANESLNALAALRRTRGL
Q83X70_STRRO/3211-3378	GTVLVTGGTGTLARLLARHLVTEHGVRHLLLLGRR.............GPDAPGAARF.....EAELG...ELG..ATVTTRA.CD...VSDR.AALAAALDGIP...AGHPLTGVVHTAGV...LA..DGLAASL.....GEDELG..TVLAPK....ADAAWHLHELTAD....RE......PNFFVLFGSGASVLAGPGQGAYAAANAALDALARYRQARGL
Q8GNN0_STRHY/46-213	GTALITGGTGALGALVARHLVVEHKIRSLVLVSRR.............GPDAPGAADL.....DAELT...ALG..ARVRIVA.CD...IADR.EAAGELIASVP...RDAPLTAVVHTAGV...LD..GGVVTAL.....TPERLD..AVLRPK....ADAALVLDELTRH....LD......VAAFVLFSSAAGTFGNPGQGNLAASNAYLDALAVRRRTAGL
Q8GNM9_STRHY/1411-1578	GTVLITGGTGSLGRLAAGHLVTEHKIRSLLLVSRQ.............GPDAPGAAEL.....EAELT...ELG..ANVRIVA.CD...VSDR.DSVAALLASVP...HDAPLTGVIHAAGV...LD..DGVVTSL.....TPERLD..TVLRPK....ADAAQILDELTRD....LD......LAVFVLYSSIAGIFGSAGQSSYAAANSFLDALAERRRACGL
Q9S0R7_STRAW/5753-5920	GTVLITGGTGVLGRLVARHLVEAHGVRHLLLAGRR.............GPDAEGAPEL.....RAELG...GLG..ATVEVVA.CD...AADR.QQLADLLTRIP...DDRPLTGVVHSAGI...LD..DGVITSL.....SPERLG..AVLRAK....ADAALLLDELTRG....AE......LSAFVMFSSASAVVGSPGQGNYAAANAVLDFLAHRRRAEGL
Q9S0R4_STRAW/3288-3455	GSVLVTGGTGVLGAAVARHLAGVCGVRDLLLVSRR.............GPDAPGAEGL.....RAELA...ALG..AEVRIVA.CD...VGER.REVVRLLEGVP...AGCPLTGVVHAAGV...LD..DATIASL.....TPERLG..TVFAAK....VDAALLLDELTRG....ME......LSAFVLFSSAAGILGSAGQGNYAAANAALDALAYRRRAAGL
Q8KUF6_ACTPA/2979-3141	DTVLITGGTGALGSTLARHLAAG.GVRTLVLASRR.............GPAAPGAPEL.....AADLA...GLG..ARAHLVA.AD...LTDR.AALAALLAEHR.......PGGVVHTAGV...LD..DGVLSAL.....TPARLD..AVLAPK....ALVAAHLDELTRD...G.T......TTLFVLFSSAAGVLGTPGQANYAAANAFLDGLAARRRAAGL
Q846X2_STRCM/1482-1649	GTVLIAGGTGMMGGLVAEHLVRAWSVRHLLLVSRQ.............GPDAPDARDL.....ADRLV...GLG..ATVRIVA.AD...LTDG.RATADLVASVD...PAHPLTGVIHAAGV...LD..DAVVTAQ.....TSDQLA..RVWAAK....ASVAANLDAATSE....LP......LGLFLMFSSAAGVLGNAGQAGYAAANAFVDALVGRRRATGL
Q846X5_STRCM/1763-1930	GTVLVTGGTGTIGAAVAEHLARTGESKHLLIVSRS.............GPAAHGAEEL.....VSRIA...EFG..AEATFVA.AD...VSEP.DAVAALIEGID...PAHPLTGVVHAAGV...LD..NALIGSQ.....TTESLT..RVWAAK....AAAAQQLHEATRE....SR......LGLFVMFSSFASTMGTPGQANYSAANAYCDALAALRRAEGL
Q846X3_STRCM/1449-1616	GTVLITGGTGVLGRLVAEHLVTEWGVRHLLLASRR.............GDQAPGSAEL.....RARLS...ELG..ASVEIAP.AD...VGDA.EAVAALIASVD...PAHPLTGVIHAAGV...LD..DAVITAQ.....TPESLA..RVWATK....ATAARHLHEATRE...T.P......LDFFVVFSSAAASLGSPGQANYAAANAYCDALVQHRRAQGL
Q846X4_STRCM/3681-3848	GTVLITGGTGVLAAAVAEHLVREWGVRHLLLAGRR.............GSEAPGSSEL.....AEELT...ELG..AEVTFAA.AD...VSDP.DAVAELVGKTD...PAHPLTGVIHAAGV...LD..DAVVTAQ.....TPESLA..RVWAAK....ATAAHLLHEATRE....AR......LGLFLVFSSAAATLGSPGQANYAAANAYCDALVRQRRAEGL
Q8KUF6_ACTPA/1321-1486	GTVLVTGGTGVLGAAVARHLVTARGARHLLLLSRR.............GPDAPGAADL.....VAELT...GAG..ARVVVRA.VD...VADR.AALAAALDAVP...AAHPLTGVVHLAAA...LD..DGTITAL.....TPDRVR..RVLAPK....ATAAAHLHELTSD............LALFALFSSASGVLGAPGQGNYAAANAYLDGLARERHAAGL
O52545_AMYMD/4657-4820	GTVLVSG.AGSLGTLVARHLVTRHGVRRVVLASRQ.............GRDAEGAQDL.....ITELT...GEG..ADVSFVA.CD...VSDR.DQVAALLAGLP......DLTGVVHTAGV...FE..DGVIEAL.....TPDQLA..NVYAAK....VTAAMHLDELTRD....RD......LGAFVVFSSVAGVMGGGGQGPYAAANAFLDAAMASRQAAGL
O54591_AMYMD/1300-1462	GTVLVSG.AGVLGEIVARHLVTRHGVRKLVLASRR.............GLDADGAKDL.....VTDLT...GEG..ADVSVVA.CD...LADR.NQVAALLADHR.......PASVIHTAGV...LD..DGVIGTL.....TPERLA..KVFAPK....VDAVRHLDELTRD....LD......LDAFVVFSSGSGVFGSPGQGNYAAANAFLDAAMASRRAAGL
O54593_AMYMD/1338-1500	GTVLISG.AGSLGALTARHLVARHGVRRLVLVSRR.............GPDADGMAEL.....TAELI...AQG..AEVAVVA.CD...LADR.DQVRVLLAEHR.......PNAVVHTAGV...LD..DGVFESL.....TRERLA..KVFAPK....VTAANHLDELTRE....LD......LRAFVVFSSASGVFGSAGQGNYAAANAYLDAVVANRRAAGL
O52790_AMYMD/1334-1496	GTVLVSG.AGTLGALAARDLVTRHGVRRLVLASRR.............GRAAEGIDDL.....VAELT...GHG..AEVTVAA.CD...VSDR.DQVAALLKEHA.......LTAVVHTAGV...FD..AGVTGAL.....TRERLA..KVFAPK....VDAANHLDELTRD....LD......LDAFIVYSSASSIFMGAGSGGYAAANAYLDGLMAARRAAGL
O54593_AMYMD/3054-3217	GPVLVTGGTGSLGGLVARHLVERHGVRQLVLASRR.............GLDAEGAKDL.....VTDLT...ALG..ADVAVAA.CD...VADR.DQVAALLTEHR.......PSAVVHTAGV...PD..AGVIGTV.....TPDRLA..EVFAPK....VTAARHLDELTRD....LD......LDSFVVYSSVSAVFMGAGSGSYAAANAYLDGLMAHRRAAGL
O52545_AMYMD/1346-1506	GTVLLTGGTGSLGGLVAKHLVARHGVRRLVLASRR.............G...VAAEDL.....VTELT...EQG..ATVSVVA.CD...VSDR.DQVAALLAEHR......P.TGIVHLAGL...LD..DGVIGAL.....NRERLA..GVFAPK....VDAVQHLDELTRD....LG......LDAFVVFSSAAALMGSAGQGNYAAANAFLDGLMAGRRAAGL
Q8KUH3_ACTPA/4340-4497	GAALITGGSGALAALLAEHLVRAHGVRCLVLLSRS..................GRGPD.....VP........G..ADVRHVR.GD...VANR.ADVVAALAAVP...PDRPLTLVAHLAGV...LD..DGALTAL.....TPERLD..AVLRPK....AEGARHLDELTRD....RD......LAAFVLFSSVAGALGHAGQANYAAANAHLDGLAHERHALGL
Q9KIE1_STRHY/1298-1450	GTVVITGGSGVLAGLLARHLVAEHGARHLLLLSRS.....................EP.....PADTP.....G..VHIR....CD...VADR.DQLAAALAAAG.....RPLTAVFHTAAV...LD..DGVTTAL.....TPERLA..TTLRPK....ADGAWHLHELTRD....AD......LRSFVLYSSVAGIMGGRGQGNYSAANGFLDGLATLRHAEGL
Q9KIE0_STRHY/5616-5773	GTVLVTGGSGTLAGIISRHLVERHGVRRLLMLSRS.....................GT.....ASDVP.....G..AEVTAIA.CD...VADR.DELASVLAGID...PAHPLTAVVHTAAV...LD..DGVLTAL.....TPDRLE..TVLRPK....VDAAWHLHELTQD....TE......LAAFVLYSSAAGVLGSPGQGNYAAANAFLDALAEQRRAAGL
Q54299_STRHY/4840-5003	GTILITGGSGVLAGILARHLAAEHGARHLLLLSRT.................TPDQAL.....IKELA...ELG..AHVDTAT.CD...VSDR.AGLARVLAGVS...PEHPLTAVIHTAGA...LD..DGVVESL.....TTQQLD..TVLRPK....ADGAWHLHELTQN....TD......LAAFVMYSSAAGVIGGAGQGNYAAANAFLDALAEQRRAEGL
P95814_STRSQ/1564-1712	GAIVITGGSGTLAGILARHVSAQ....HVYLLSRS.............................APPE.....G..TPGIHLP.CD...VSDR.QQLAAALRRID.....RPITAVVHTAGA...LD..DGTLPSL.....TPGRFD..TELRPK....ADGAWHLHELTKD....QD......LAAFVLYSSAAGVLGNAGQGNYAAANAFLDALAEQRRAAGL
Q9KIE0_STRHY/2427-2575	HAIIITGGSGTLAGILARHLNHP....HTYLLSRT..................PPPDT.....TP........G..THLP....CD...VGDP.HQLATTLAHIP.....QPLTAVFHTAAT...LD..DGILDAL.....TPDRLT..TVLHPK....ANAAWHLHHLTQN....QP......LTHFVLYSSAAAVLGSPGQGNYAAANAFLDALATHRHTLGQ
P95814_STRSQ/5046-5196	GAVIITGGSGTLAGHLARHLDHP....HTYLLSRT..................PPPDT.....TP........G..THLP....CD...VSDP.TQLATALAQIP.....QPLTGIFHTAAT...LD..DALLHNL.....TPQRID..TVLQPK....ADAAWHLHHHTHTH..ATD......LAAFVLYSAVAGVMGSPGQGNYVAANAFLDALAEHRQAMGL
Q8KUH4_ACTPA/1410-1571	KTVVLTGGTGALGRLVARHLVTEHGARRLLLLGRG.............G..PERARDL.....VAELT...GLG..AEVEALA.CD...VADR.GALSTALAGRA.......LTAVVHLAGA...LD..DGVVTAL.....TPERLA..AAFAPK....ALAARHLDELTRD....QD......LAAFVLFSSVASVLGSAGQANYAAANGFLDGLAHERHALGL
Q93HJ3_STRAW/1734-1901	GTVLITGGTGMLGALLARHLVTEHGVGSLLLTSRR.............GPDAPGASEL.....AAELT...AAG..AQVTVAA.CD...IADR.GQLAALLADIP...AERPLTAVLHTAAA...LD..DGLVESL.....TADRTR..AVLRPK....VTGALNLHELTKD....LD......LGAFVLFSSMAGTMGAPGQGNYAAANVMLDALAAHRRAHGR
Q846W6_STRCM/3275-3442	GTVLVTGGTGALGSLTARHLVERYGARHLLLSSRR.............GADAPGALEL.....AADLS...ALG..ARVTFAA.CD...PGDR.DEAAALLAAVP...SDHPLTAVFHCAGT...VN..DAVVQNL.....TAEQVE..EVMRVK....ADAAWHLHELTRD....AD......LSAFVLYSSVAGLLGGPGQGSYTAANAFLDALARHRHDGGA
Q8KUH3_ACTPA/2605-2770	GTVLVHG.GGALGALTARHLVSAHGARHLLITSRR.............GPDAPGAAEL.....AADLA...ELG..ATTRFER.CD...AADR.DRVAALLADLG....GRPLTAVVHTAGA...LD..DALLADQ.....DAARVD..AVLRPK....LDGALLLDELTRD....AD......LAAFVLFSSAAGTLGNAGQANYAAANAALDALAARRRSAGL
Q93HE5_STRAW/2382-2549	GTVLLTGGTGTLGRLFAQHLVTQHGVRHLLLVSRR.............GPDASGAADL.....VAELS...GLG..AEVTIAA.CD...VADR.GALSALLAAVP...ANHPLTGVVHAAGT...LD..DGLIAGM.....TPEKID..AVLTPK....LDAAWNLHDLTKD....LG......LSAFVLFSSIMGTIGNAGQANYAAANVFLDALAQYRHATGL
Q9EX53_STRCO/3138-3305	GTVVVTGGTGALGSLFARHLVARHGVRHLLLLSRR.............GEDAPGAGEL.....MADLA...ALG..ARVTVRA.VD...VADR.EALAAALATVP...DGHPLTGVVHAAGI...LD..NGLVSAQ.....TPESLA..AVLRPK....ADAAWHLHELTKD....VD......LSAFVLFSSSVGVVGGPGQSNYAAANAFLDALAEHRTRLGL
Q9EX54_STRCO/1397-1564	GTVLITGGTGSLGGLFARHLVVEHGVRNLLLTSRR.............GRDAEGAAEL.....EAELT...ALG..ARVEIAA.CD...AADR.AALAAVLADIP...AEYPLTGVLHTAGV...LD..DGLIGSQ.....TPQRLS..AVLRPK....VDATWNLHELTRD....MD......LSAFVLFSSIAAVVGGPGQSTYSAANHFLDALAEHRRSRGL
O30765_9ACTO/1383-1551	GTVLITGGTGALAAVTARHLVARHGARHLLLVSRR.............GTDAPQAAEL.....ASELG...ALG..ADVEFRA.CD...VTDR.AAVQRLLAGIP...AEHPLSCVVHTAGV...LD..DGVISAQ.....TPERVA..AVLGPK....ADGALHLDELTRD...RER......SVPLVLFSSVSGVLGSTGHAGYAAANAFLDALAARRRADGH
O33955_STRFR/1414-1581	GTVLITGGTGSLGAEAARHLVTRHGARRLLLTSRS.............GPQAPGAAEL.....VAELA...ALG..AHADVAA.CD...VADR.AALRALLDRVP...AGHPLTAVLHTAGV...LD..DGVLTAQ.....TPQRLA..AVLRPK....ADAVRNLHELTQG....HA......LSAFILYSSAAGVLGSAGQSGYAAANAYLDSFAVWRRSRGL
Q82QT4_STRAW/3909-4076	GTVLLTGASGGLGGLFARHLVAEHGVRSLLLVSRR.............GGDAPGAAEL.....TADLT...AQG..ADVTWAA.CD...VADR.AAVRALLAGPG.....QSLSAIIHTAGV...LD..DGIIGSL.....TPERLD..AVFRPK....VDAALNLHDLAGEL..SGD......LSAFVLFSSVAGTLGTPGQANYAAANTFLDALAEHRRAAGQ
Q82QT4_STRAW/7307-7473	GPVLLTGASGALGGLVARHLVAEHGVRSLLLLSRR.............GAEAPGAVEL.....EAELA...AWG..AEVRWAA.CD...VADR.EAVSGMLNGLG....EQSLSAVVHTAGV...LG..DGIVASL.....TPERMR..EVFRPK....VDAVLNLHECTRD....MG......LAAFVVFSSVAGMVGSAGQASYAAANSFLDAFSAHRRREGL
Q82QT4_STRAW/5606-5767	GPVLLTGASGALGGLVARHLVAEHGVRSLLLLSRR.............GAEAPGAVEL.....EAELA...AWG..AEVRWAA.CD...AADR.DALAEVLAGTP.......VTAVVHAAGV...LD..DGVIAAL.....TPERME..KVLRPK....TDAVLNLHELTSD............LSAFVVFSSVSGILGSAGQGNYAAANAFLDAFAEARRARGL
Q82QT5_STRAW/1400-1561	GTVLLTGAAGALGKTLARHLVTGHGVRRLLLVSRR.............GADAPGAADL.....KAELA...ALG..AEATWAA.CD...LAER.DALARLLAATP.......VDSVVHTAGV...LD..DGVIAAL.....TPERVG..AVLAPK....ADAVLNLDELTGP............STTFVLFSSAAGVFGNPGQGNYAAANAFLDAFARHRHAQGR
Q9KIV3_STRAT/3352-3516	GTVLITG.AGTLGALVARHLVTEHDVRRLLLVSRS.............G....VAPDL.....AAELG...ALG..AEVTVAA.CD...VANR.KALKALLEDIP...PEHPVTGIVHTAGV...LD..DGVVSGL.....TPERVD..TVLKPK....VDAALTLESVIGEL..DLD......PALFVIFSSAASMLGGPGQGSYAAANQFLDTLARHRARRGL
Q8GBX4_SORCE/2946-3113	GTVLVTGGTGTLGGAIARHLVERHGVRHLVLTSRR.............GSAADGSAAL.....QRDLE...AAG..ASVTIAA.CD...AADR.DALARLVASID...REHPLTAVVHAAGV...LD..DGLLRSM.....TAERLH..AVLRAK....VDAALHLHDVTRA....LD......LTAFVMFSSVAGVVGAPGQGNYAAANSFLDALAHHRGAHGL
Q8GBX5_SORCE/3051-3218	GTVLVTGGTGTLGALVARRLVERHGVKHLVLLSRR.............GAEAPGASDL.....AAELQ...ARG..ASVVVAA.AD...AADR.VALERVLLAIP...HDRPLTAVVHAAGT...LD..DGVLSSM.....TPARLS..AVLRAK....VDAAVNLDEQTRH....SP......LRAFVLFSSLSGVLGSPAQSNYAAANAFLDALAHRRAARGL
O30766_9ACTO/3192-3359	GTVLITGGTGTIGSRIARHLVTRHGVRHLLLASRG.............GPDGDGAAGL.....VAELA...DAG..ASATVVA.CD...VADA.DAVRRLLDEVP...EQQPLTAVVHSAGV...LD..DGMLPSL.....TPERLE..RVLRPK....VDAAVHLDRLTRD....LD......LSAFVLFSSSAALLGSPAQGNYAAANAVLDALAARRRSLGL
Q9CD81_MYCLE/1715-1883	GTVLITGASGAIGGVLARHMVSAYGVRHLVLASRR.............GDRAEGAVEL.....AAELV...GAG..AKIQVVA.CD...VADN.DAVRGLFAQLS..REFPPVRGVIHAAGV...LD..DGAITSL.....TPDRVD..TVLRAK....VDAAWNLHEATRD....LD......LLMFVLCSSIAATVGSPGQGNYSAANAFLDGLAAYRQAAGL
O53490_MYCTU/1680-1847	GTVLITGGTGMAGSAVARHVVARHGVRNLVLVSRR.............GPDAPGAAEL.....VAELA...AAG..AQVQVVA.CD...AADR.AALAKVIADIP...VQHPLSGVIHTAGA...LD..DAVVMSL.....TPDRVD..VVLRSK....VDAAWHLHELTRD....LD......VSAFVMFSSMAGLVGSSGQANYAAANSFLDALAAHRRAHGL
O06585_MYCTU/64-228	GTVLITGGTGMAGSAVARHLVSRYGVRQVVLASRA.............GEHTESVAAL.....VDELG...SAG..ARVQVVS.CD...VADR.DAVAGLVASQP......DLTAVFHAAGV...LD..DAVITGL.....TPERVD..KVLRAK....VDGAWNLHELTRH....LD......VSAFVLFSSMAGIVGAPGQANYAAANAFLDGLAAYRRSRGL
P94996_MYCTU/1694-1861	GTVVVTGGTGMAGSAVATHLVRRHGVANLVLVSRS.............GEQADRAAEV.....AALLR...EGG..AQVAVVS.CD...VADR.DALAALLAGLD...PRYPLKGVFHAAGV...LD..DAVITGL.....TPDRVD..TVLRAK....VDGAWNLHELTED....MD......LSAFVVFSSMAGIVGTPAQGNYAAANAFLDGLVAYRRSRGL
Q9ALM2_9PSEU/4933-5100	GTVLVTGGTGGLGALLARHLVSAHGVRHLLLASRR.............GLAAPGADEL.....VAELE...QAG..ADVAVVA.CD...SADR.DSLARLVASVP...AENPLRVVVHAAGV...LD..DGVLMSM.....SPERLD..AVLRPK....VDAAWYLHELTRE....LG......LSAFVLFSSVAGLFGGAGQSNYAAGNAFLDALAHCRQAQGL
Q9KIE0_STRHY/4036-4192	GTVLVTGGTGGLGRLLVDHLLTVHEAAEVVVVSRN..................GRPGD.....TPE.......D..DRVRYVA.AD...VVDR.DELAAVVADVA.....QRLRAVVHMAGI...VD..DAAVTTM.....RPEQWD..AVLRVK....ADVAWHLHELTRD....LD......LAAFVLYSSISATFGGAGQANYATGNAFLDALARHRHHQGL
Q8CJN6_STRCO/2374-2541	GTVLVTGGTGGLGALVARHLVTEHGVRHLLLSSRR.............GPGTPGADAL.....RSELT...ALG..AEVTVVA.AD...AADR.NAVAGLLAAVD...ARHPLSAVVHTAGV...LD..DATAQSL.....TPEQLA..TVLRPK....VDAARHLHELTKD....LD......LAAFVLFSSVSGITGTAGQANYAAANTYLDALAAHRRASGL
Q9EWA2_9ACTO/1371-1538	GTVLVTGGTGGLGRELARHLVVERGVRHLLLVSRS.............GPEAPGVSGL.....SDELA...AHG..AEVTVRA.CD...VADR.AAVHALVAAVP...AEHPLTAVIHTAGV...LD..DGLVTSL.....TPERLS..TVLRPK....VDAAWNLHEATKD....LD......LAAFVLYSSISGVLGAPGQANYAAGNVFLDALAWHRMGQGL
Q9L4X1_9ACTO/1416-1583	GTVLITGGTGGLGAALARHLVTVRGARHLLLAGRR.............GPEAPGAGEL.....VAELT...AQG..ADVRVAA.CD...VGDR.TALDALLATVP...AAHPLTAVVHTAGV...LD..DALIGSL.....TPDQLA..TVLRPK....ADAAWHLHDATRG....LD......LAGFVLYSSVSGVLGSPGQGNYAAANAYLDALARHRADQGL
Q93NX7_9ACTO/1386-1553	GTVLITGGTGGLGAALARHLVTSRGARHLLLASRR.............GPDAPGTSEL.....VAELT...GLG..AQVTVSA.CD...VGDR.DAVDTLVASVP...AEHPLTAVVHTAGV...LD..DALTGSL.....TPEQLA..GVLRPK....ADAALHLHEATLG....QD......LAAFVLYSSISGVIGGPGQANYAAANASLDALAHRRRAAGL
Q9L4X2_9ACTO/4997-5164	GTVLITGGTGGLGGLLARHLVTGHGIKHLLLAGRR.............GPDAPGARAL.....RDELA...ALG..AEVTVAA.CD...VADR.AALDRLLAQLP...PEHPLTAVVHTAGV...LD..DATVGTL.....TPERLD..TVLRAK....ADAAWHLHDATRD....RD......LAGFVLYSSVAGVTGGPGQGNYAAGNTFLDALAAHRAAQGL
Q9X993_9ACTO/4631-4794	GTVLITGGTGGLGRSVARHLVSEHGVRSLLLVSRR.............GPAAEGAGEL.....VAELR...GSG..AEVVIEA.CD...VTDA.VAVADLVARHR.......ISAVVHTAGV...LD..DGVVESL.....TPERLA..VVLRPK....VDAAWNLHEATRG....LD......LDAFVVFSSVAGTFGSAGQANYAAGNAFLDALAYHRRAVGL
Q93NW6_9ACTO/6945-7108	GAVLVTGGTGGLGAVLARHLVAEHGVRELVLVSRR.............GGAAAGAAEL.....VAELA...ESG..ARATVVA.CD...VTDR.AAVAELVAAHP.......VSAVVHSAGV...LD..DGLIASL.....TPERLS..GVLRPK....VDAAWNLHEATRD....LD......LDAFVVFSSVAGVFGNAGQANYAAGNAFLDALMEHRRAAGL
Q9L4W3_9ACTO/7038-7201	GAVLVTGGTGGLGAVLARHLVAEYGVRDLLLVSRS.............GERAVGAGEL.....VAELA...GVG..ARVRVVA.CD...VTDR.AAVVELVGGHA.......VSAVVHAAGV...LD..DGMVGAL.....TGERLS..AVLRPK....VDAVWHLHEATRG....LD......LDAFVVFSSLAGVFGSPGQANYAAANAFLDALMTRRRAEGL
Q93NW6_9ACTO/10478-10645	GTVLVTGGTGGLGRLLARHLVTTHGVRSLLLASRR.............GLQADGAGKL.....VAELE...EMG..AEVTVRA.CD...VADP.EAVAALVAAAP...KGRPLSAVVHTAGV...LD..DGVVGSL.....TPERLD..TVLRPK....ADAVWHLHRATRG....LD......LDAFVVYSSVAGVFGGAGQANYAAANTFLDALMARRRADGL
Q9L4W3_9ACTO/10657-10824	GTVLITGGTGGLGGLLARHLVAERGVRSLVLASRS.............GLAAEGAEKL.....VADLE...ALG..AVVAVQT.CD...VADG.DAVAALVAGVS...DEYPLTAVVHTAGV...LD..DGVIGSL.....TEERLA..TVLRPK....ADAAWHLHEATRD....LD......LDAFVVFSSLAGVLGGAGQANYAAANTFLDALMAQRRAAGL
Q93NW6_9ACTO/8695-8862	GTVLVTGGTGGLGAQFARHLVDAYGVRNLLLVSRR.............GGDAPGTTEL.....VAELI...AHG..AEVTVQA.CD...VADP.DAVTALVAGIP...AEHPLTAVVHTAGV...LD..DGVIGSL.....TGERLA..RVLRPK....ADAAWNLHQATRG....LD......LDAFIVFSSVAGVFGGAGQANYAAGNAFLDALMEHRRAAGL
Q93NW6_9ACTO/5199-5366	GTVLVTGGTGGLGGLVARHLVMERGVRRLLLTSRS.............GLDAAGAREL.....VAELE...NLG..AEVSVAA.CD...VADR.DAVDTLIAGIP...AEHPLRAVVHTAGV...LD..DGVLGSL.....TEERLA..TVLRPK....VDGAWNLHEATRR....LD......LDAFVVFSSVAGVFGGAGQANYAAGNAFLDALTAHRQSLGL
Q93NW6_9ACTO/1386-1553	GTVLITGGTGGLGGVLARHLVTERGVRRLLLASRR.............GPAADGAPAL.....VDELT...ALG..ASVDVAA.CD...VTDR.EALAALLARVP...AAHPLSAVVHTAGV...VD..DGVIGSL.....TAERLD..TVLRPK....ADAAWHLHELTRD....LD......LDAFVLFSSVAATLGSPGQGNYAAGNAFLDALAAHRHALGL
Q93NX8_9ACTO/1420-1587	GTVLVTGGTGGLASALARHLVAEHDIRHLLLTSRR.............GPDAPGAADL.....VQALA...ELG..AEARVAA.CD...VADR.EALAALLASVP...AEHPLTAVVHTAGV...LD..DGIFPSL.....TPDRLD..SVMRPK....VDAAWHLHDLTRD....LD......LAAFVLYSSTAGVMGSPGQANYAAGNTFLDALAAHRQSLGL
Q93H85_STRAW/1384-1551	GTVLLTGATGGLGRSLARHLVAERGARRLLLASRR.............GPAAEGVGEL.....VAALS...ELG..AHVDVAA.CD...IADR.DALAELLASVP...AEHPLVAVVHAAAA...LD..DGVITAL.....TPGRLD..TVLRPK....ADGALHLHELTRD....LN......LSAFVLFSSLAGVLGSAGAAGYAAANAFLDGLARQRRAAGL
//
