# Supplementary material for: On the necessity of dissecting sequence similarity scores into segment-specific contributions for inferring protein homology, function prediction and annotation
Source: BMC Bioinformatics. 2014 Jun 2;15:166. doi: 10.1186/1471-2105-15-166 (PMC4061105; doi:10.1186/1471-2105-15-166)
Supplement: Additional file 1 — Zip-archive of the software DissectHMMER. This archive contains all files to create a program executable for dissecting the score for a given HMMER2/3 protein domain model – query sequence alignment. [file 1471-2105-15-166-S1.zip › PF01226.12_Form_Nir_trans_seed.sto]

# STOCKHOLM 1.0
#=GS A4FWN3_METM5/6-270    AC A4FWN3.1
#=GS A6UUJ4_META3/6-270    AC A6UUJ4.1
#=GS Q2LWD8_SYNAS/51-311   AC Q2LWD8.1
#=GS A5CYV0_PELTS/5-290    AC A5CYV0.1
#=GS A2STL1_METLZ/6-273    AC A2STL1.1
#=GS Q2FLN1_METHJ/6-280    AC Q2FLN1.1
#=GS A3CW00_METMJ/6-282    AC A3CW00.1
#=GS Q6Q508_EUGGR/7-257    AC Q6Q508.1
#=GS A5FWS3_ACICJ/6-258    AC A5FWS3.1
#=GS A6E6V3_9SPHI/6-259    AC A6E6V3.1
#=GS B1ZHL9_METPB/6-260    AC B1ZHL9.1
#=GS A5L0S0_9GAMM/7-261    AC A5L0S0.1
#=GS A1SSU0_PSYIN/6-260    AC A1SSU0.1
#=GS Q6N4Y2_RHOPA/6-260    AC Q6N4Y2.1
#=GS A5GWX7_SYNR3/6-266    AC A5GWX7.1
#=GS Q2Y5M1_NITMU/6-261    AC Q2Y5M1.1
#=GS Q82WJ4_NITEU/78-329   AC Q82WJ4.1
#=GS A3WW31_9BRAD/16-267   AC A3WW31.1
#=GS A7BQE9_9GAMM/8-275    AC A7BQE9.1
#=GS Q2RXM9_RHORT/6-267    AC Q2RXM9.1
#=GS Q67J72_SYMTH/6-269    AC Q67J72.1
#=GS A5TU80_FUSNP/8-251    AC A5TU80.1
#=GS A5ZAV1_9FIRM/4-259    AC A5ZAV1.1
#=GS Q180Q1_CLOD6/8-252    AC Q180Q1.1
#=GS Q3AF47_CARHZ/8-269    AC Q3AF47.1
#=GS B8FUX5_DESHD/8-273    AC B8FUX5.1
#=GS Q73P01_TREDE/9-275    AC Q73P01.1
#=GS Q93SF0_EUBAC/8-274    AC Q93SF0.1
#=GS Q896S5_CLOTE/9-275    AC Q896S5.1
#=GS A7VB23_9CLOT/8-274    AC A7VB23.1
#=GS A6BK74_9FIRM/8-274    AC A6BK74.1
#=GS Q74GL2_GEOSL/9-262    AC Q74GL2.1
#=GS B3E1X2_GEOLS/9-263    AC B3E1X2.1
#=GS A8ZVY5_DESOH/152-415  AC A8ZVY5.1
#=GS Q1JYZ7_DESAC/7-274    AC Q1JYZ7.1
#=GS Q3A3H8_PELCD/7-272    AC Q3A3H8.1
#=GS Q0B0Q6_SYNWW/6-290    AC Q0B0Q6.1
#=GS Q1PZF5_9BACT/26-293   AC Q1PZF5.1
#=GS Q1Q7F9_9BACT/74-340   AC Q1Q7F9.1
#=GS Q1PZF6_9BACT/20-286   AC Q1PZF6.1
#=GS Q1Q4Z9_9BACT/20-286   AC Q1Q4Z9.1
#=GS Q1Q7F4_9BACT/20-286   AC Q1Q7F4.1
#=GS A1S5Q1_SHEAM/28-294   AC A1S5Q1.1
#=GS A4BGB0_9GAMM/37-302   AC A4BGB0.1
#=GS Q0HK44_SHESM/24-290   AC Q0HK44.1
#=GS Q080K0_SHEFN/26-291   AC Q080K0.1
#=GS Q6LNI8_PHOPR/14-280   AC Q6LNI8.1
#=GS A3GTF9_VIBCL/14-280   AC A3GTF9.1
#=GS A6FD74_9GAMM/12-278   AC A6FD74.1
#=GS Q2C7D3_9GAMM/11-277   AC Q2C7D3.1
#=GS A1SZS8_PSYIN/12-278   AC A1SZS8.1
#=GS A0KJM2_AERHH/12-278   AC A0KJM2.1
#=GS A7ZJZ3_ECO24/12-278   AC A7ZJZ3.1
#=GS A7ZPT5_ECO24/12-277   AC A7ZPT5.1
#=GS Q7VMI6_HAEDU/4-270    AC Q7VMI6.1
#=GS A4NTX5_HAEIF/15-281   AC A4NTX5.1
#=GS Q9CPG7_PASMU/14-280   AC Q9CPG7.1
#=GS Q9KRE7_VIBCH/11-277   AC Q9KRE7.1
#=GS Q9KRE7_VIBCH/11-277   DR PDB; 3KLZ E; 23-277;
#=GS Q9KRE7_VIBCH/11-277   DR PDB; 3KLZ D; 25-277;
#=GS Q9KRE7_VIBCH/11-277   DR PDB; 3KLY C; 21-277;
#=GS Q9KRE7_VIBCH/11-277   DR PDB; 3KLY D; 27-277;
#=GS Q9KRE7_VIBCH/11-277   DR PDB; 3KLZ B; 23-277;
#=GS Q9KRE7_VIBCH/11-277   DR PDB; 3KLY A; 22-277;
#=GS Q9KRE7_VIBCH/11-277   DR PDB; 3KLZ C; 25-277;
#=GS Q9KRE7_VIBCH/11-277   DR PDB; 3KLY E; 23-277;
#=GS Q9KRE7_VIBCH/11-277   DR PDB; 3KLY B; 24-277;
#=GS Q9KRE7_VIBCH/11-277   DR PDB; 3KLZ A; 21-277;
#=GS A0LLT3_SYNFM/13-293   AC A0LLT3.1
#=GS A2SBP1_METPP/12-258   AC A2SBP1.1
#=GS A4G278_HERAR/12-264   AC A4G278.1
#=GS A4E710_9ACTN/16-273   AC A4E710.1
#=GS Q07U72_RHOP5/24-281   AC Q07U72.1
#=GS Q5LW76_SILPO/14-257   AC Q5LW76.1
#=GS C1DMC0_AZOVD/13-259   AC C1DMC0.1
#=GS Q47E88_DECAR/37-303   AC Q47E88.1
#=GS Q8ES73_OCEIH/27-278   AC Q8ES73.1
#=GS A6DB44_9PROT/7-282    AC A6DB44.1
#=GS A7ZBL8_CAMC1/4-278    AC A7ZBL8.1
#=GS Q6KI69_MYCMO/4-279    AC Q6KI69.1
#=GS Q14LY6_SPICI/18-276   AC Q14LY6.1
#=GS Q8EVD8_MYCPE/29-326   AC Q8EVD8.1
#=GS A7AX62_BABBO/12-262   AC A7AX62.1
#=GS Q4UFP9_THEAN/11-263   AC Q4UFP9.1
#=GS O77389_PLAF7/21-281   AC O77389.2
#=GS Q1JSG0_TOXGO/6-261    AC Q1JSG0.1
#=GS A0QFJ4_MYCA1/42-297   AC A0QFJ4.1
#=GS A5PEF7_9SPHN/15-262   AC A5PEF7.1
#=GS Q15NF5_PSEA6/58-302   AC Q15NF5.1
#=GS A3ZPF8_9PLAN/14-261   AC A3ZPF8.1
#=GS A1ZPK3_9BACT/11-258   AC A1ZPK3.1
#=GS Q1Q8T7_PSYCK/88-335   AC Q1Q8T7.1
#=GS A3I171_9BACT/46-293   AC A3I171.1
#=GS A3XP11_LEEBM/29-276   AC A3XP11.1
#=GS A0M1S7_GRAFK/30-277   AC A0M1S7.1
#=GS Q1YI18_MOBAS/26-269   AC Q1YI18.1
#=GS Q0G7B8_9RHIZ/41-283   AC Q0G7B8.1
#=GS Q3ILV8_NATPD/15-255   AC Q3ILV8.1
#=GS Q5V5F2_HALMA/35-275   AC Q5V5F2.1
#=GS Q18K73_HALWD/33-272   AC Q18K73.1
#=GS B9LS01_HALLT/25-272   AC B9LS01.1
#=GS Q1ITR8_KORVE/9-250    AC Q1ITR8.1
#=GS A3UCY8_9RHOB/22-262   AC A3UCY8.1
#=GS B5ECY1_GEOBB/30-272   AC B5ECY1.1
#=GS Q028D0_SOLUE/25-268   AC Q028D0.1
#=GS B2JRW0_BURP8/36-280   AC B2JRW0.1
#=GS B2JHQ2_BURP8/50-294   AC B2JHQ2.1
#=GS B1ZJ45_METPB/34-277   AC B1ZJ45.1
#=GS A4YNV4_BRASO/35-278   AC A4YNV4.1
#=GS A6X734_OCHA4/22-265   AC A6X734.1
#=GS Q1QUJ8_CHRSD/31-274   AC Q1QUJ8.1
#=GS Q4K4H9_PSEF5/28-271   AC Q4K4H9.1
#=GS Q6D2L1_ERWCT/42-285   AC Q6D2L1.1
#=GS A8GHA0_SERP5/41-284   AC A8GHA0.1
#=GS Q6FBC8_ACIAD/35-278   AC Q6FBC8.1
#=GS Q6F6T5_ACIAD/36-279   AC Q6F6T5.1
#=GS A3JZ00_9RHOB/47-291   AC A3JZ00.1
#=GS Q166R1_ROSDO/29-272   AC Q166R1.1
#=GS A8LTT3_DINSH/29-272   AC A8LTT3.1
#=GS A4ELR5_9RHOB/23-266   AC A4ELR5.1
#=GS A3V9U1_9RHOB/34-277   AC A3V9U1.1
#=GS Q2CIT4_9RHOB/27-272   AC Q2CIT4.1
#=GS A3SUC3_9RHOB/32-275   AC A3SUC3.1
#=GS Q28LC8_JANSC/15-258   AC Q28LC8.1
#=GS Q0G180_9RHIZ/65-308   AC Q0G180.1
#=GS Q089Y9_SHEFN/59-303   AC Q089Y9.1
#=GS Q0FTX8_9RHOB/29-271   AC Q0FTX8.1
#=GS A2E8U8_TRIVA/7-254    AC A2E8U8.1
#=GS Q7NY64_CHRVO/6-253    AC Q7NY64.1
#=GS B1YJJ9_EXIS2/6-254    AC B1YJJ9.1
#=GS Q73BJ7_BACC1/5-253    AC Q73BJ7.1
#=GS YWCJ_BACSU/5-253      AC P39608.1
#=GS Q65DB6_BACLD/5-253    AC Q65DB6.1
#=GS Q186B7_CLOD6/5-253    AC Q186B7.1
#=GS Q186B7_CLOD6/5-253    DR PDB; 3TDX C; 5-253;
#=GS Q186B7_CLOD6/5-253    DR PDB; 3TE2 B; 5-253;
#=GS Q186B7_CLOD6/5-253    DR PDB; 3TDS B; 5-253;
#=GS Q186B7_CLOD6/5-253    DR PDB; 3TDS D; 5-253;
#=GS Q186B7_CLOD6/5-253    DR PDB; 3TDR E; 5-253;
#=GS Q186B7_CLOD6/5-253    DR PDB; 3TDO C; 5-253;
#=GS Q186B7_CLOD6/5-253    DR PDB; 3TDR I; 5-253;
#=GS Q186B7_CLOD6/5-253    DR PDB; 3TE1 B; 5-253;
#=GS Q186B7_CLOD6/5-253    DR PDB; 3TDP C; 5-253;
#=GS Q186B7_CLOD6/5-253    DR PDB; 3TDR D; 5-253;
#=GS Q186B7_CLOD6/5-253    DR PDB; 3TDP D; 5-253;
#=GS Q186B7_CLOD6/5-253    DR PDB; 3TDX D; 5-253;
#=GS Q186B7_CLOD6/5-253    DR PDB; 3TDP E; 5-253;
#=GS Q186B7_CLOD6/5-253    DR PDB; 3TDR F; 5-253;
#=GS Q186B7_CLOD6/5-253    DR PDB; 3TDO B; 5-253;
#=GS Q186B7_CLOD6/5-253    DR PDB; 3TE1 D; 5-253;
#=GS Q186B7_CLOD6/5-253    DR PDB; 3TDP B; 5-253;
#=GS Q186B7_CLOD6/5-253    DR PDB; 3TDX B; 5-253;
#=GS Q186B7_CLOD6/5-253    DR PDB; 3TE1 C; 5-253;
#=GS Q186B7_CLOD6/5-253    DR PDB; 3TDR H; 5-253;
#=GS Q186B7_CLOD6/5-253    DR PDB; 3TE2 C; 5-253;
#=GS Q186B7_CLOD6/5-253    DR PDB; 3TDR A; 5-253;
#=GS Q186B7_CLOD6/5-253    DR PDB; 3TDR G; 5-253;
#=GS Q186B7_CLOD6/5-253    DR PDB; 3TDR J; 5-253;
#=GS Q186B7_CLOD6/5-253    DR PDB; 3TDO D; 5-253;
#=GS Q186B7_CLOD6/5-253    DR PDB; 3TDX A; 5-253;
#=GS Q186B7_CLOD6/5-253    DR PDB; 3TE0 C; 5-253;
#=GS Q186B7_CLOD6/5-253    DR PDB; 3TDR B; 5-253;
#=GS Q186B7_CLOD6/5-253    DR PDB; 3TE1 A; 5-253;
#=GS Q186B7_CLOD6/5-253    DR PDB; 3TE0 B; 5-253;
#=GS Q186B7_CLOD6/5-253    DR PDB; 3TE0 D; 5-253;
#=GS Q186B7_CLOD6/5-253    DR PDB; 3TDX E; 5-253;
#=GS Q186B7_CLOD6/5-253    DR PDB; 3TE0 A; 5-253;
#=GS Q186B7_CLOD6/5-253    DR PDB; 3TDO A; 5-253;
#=GS Q186B7_CLOD6/5-253    DR PDB; 3TE2 A; 5-253;
#=GS Q186B7_CLOD6/5-253    DR PDB; 3TDS C; 5-253;
#=GS Q186B7_CLOD6/5-253    DR PDB; 3TDS E; 5-253;
#=GS Q186B7_CLOD6/5-253    DR PDB; 3TDR C; 5-253;
#=GS Q186B7_CLOD6/5-253    DR PDB; 3TDS A; 5-253;
#=GS Q186B7_CLOD6/5-253    DR PDB; 3TE2 E; 5-253;
#=GS Q186B7_CLOD6/5-253    DR PDB; 3TE0 E; 5-253;
#=GS Q186B7_CLOD6/5-253    DR PDB; 3TDO E; 5-253;
#=GS Q186B7_CLOD6/5-253    DR PDB; 3TE2 D; 5-253;
#=GS Q186B7_CLOD6/5-253    DR PDB; 3TE1 E; 5-253;
#=GS Q186B7_CLOD6/5-253    DR PDB; 3TDP A; 5-253;
#=GS Q890Z5_CLOTE/5-252    AC Q890Z5.1
#=GS A5I0E9_CLOBH/5-252    AC A5I0E9.1
#=GS Q0TQF7_CLOP1/5-252    AC Q0TQF7.1
#=GS A7AYM5_RUMGN/5-252    AC A7AYM5.1
#=GS Q97IX8_CLOAB/5-250    AC Q97IX8.1
#=GS A6LRI6_CLOB8/5-252    AC A6LRI6.1
#=GS A5ZUI0_9FIRM/5-249    AC A5ZUI0.1
#=GS A4ESK0_9RHOB/6-253    AC A4ESK0.1
#=GS Q31VS1_SHIBS/5-249    AC Q31VS1.1
#=GS Q1ZJ29_9GAMM/5-250    AC Q1ZJ29.1
#=GS Q1Q1C7_9BACT/6-256    AC Q1Q1C7.1
#=GS Q5WJL7_BACSK/11-259   AC Q5WJL7.1
#=GS Q9X2M6_STACA/15-265   AC Q9X2M6.1
#=GS Q4L8R7_STAHJ/14-264   AC Q4L8R7.1
#=GS Q2G1V0_STAA8/14-265   AC Q2G1V0.1
#=GS Q82ZI7_ENTFA/4-257    AC Q82ZI7.1
#=GS Q6NJ82_CORDI/5-258    AC Q6NJ82.1
#=GS Q8DWG6_STRMU/7-260    AC Q8DWG6.1
#=GS A5MJD7_STRPN/3-257    AC A5MJD7.1
#=GS A8AXB6_STRGC/3-257    AC A8AXB6.1
#=GS A5KPU9_9FIRM/3-201    AC A5KPU9.1
#=GS Q4PII0_USTMA/7-255    AC Q4PII0.1
#=GS A6RSY6_BOTFB/11-264   AC A6RSY6.1
#=GS Q0CGA7_ASPTN/11-263   AC Q0CGA7.1
#=GS Q7SDR5_NEUCR/21-273   AC Q7SDR5.1
#=GS Q2U346_ASPOR/8-259    AC Q2U346.1
#=GS Q6C632_YARLI/16-271   AC Q6C632.1
#=GS A5E571_LODEL/9-260    AC A5E571.1
#=GS A3LV39_PICST/9-260    AC A3LV39.2
#=GS A5DC86_PICGU/10-261   AC A5DC86.2
#=GS Q6BLM4_DEBHA/8-259    AC Q6BLM4.1
#=GS Q6FN54_CANGA/10-261   AC Q6FN54.1
#=GS A7TE42_VANPO/11-262   AC A7TE42.1
#=GS A6ZSP5_YEAS7/10-261   AC A6ZSP5.1
#=GS A7TS59_VANPO/10-261   AC A7TS59.1
#=GS Q6CIL1_KLULA/10-261   AC Q6CIL1.1
#=GS Q751A0_ASHGO/10-261   AC Q751A0.2
#=GS Q7MXH9_PORGI/5-256    AC Q7MXH9.1
#=GS A3E4C4_PROMN/11-260   AC A3E4C4.1
#=GS Q6IYG4_CHLRE/133-388  AC Q6IYG4.1
#=GS Q6IYG2_CHLRE/42-294   AC Q6IYG2.1
#=GS Q6IYG1_CHLRE/154-403  AC Q6IYG1.1
#=GS A4S3H6_OSTLU/69-320   AC A4S3H6.1
#=GS Q75NZ3_CHLRE/77-324   AC Q75NZ3.1
#=GS Q6IYG3_CHLRE/83-330   AC Q6IYG3.1
#=GS Q9LE25_CHLRE/91-338   AC Q9LE25.1
#=GS Q5JHV7_PYRKO/12-270   AC Q5JHV7.1
#=GS A1RWM1_THEPD/13-293   AC A1RWM1.1
#=GS Q2RGF6_MOOTA/6-286    AC Q2RGF6.1
#=GS Q8RDG8_THETN/6-285    AC Q8RDG8.1
#=GS Q0W2C2_UNCMA/6-289    AC Q0W2C2.1
#=GS FDHC_METTF/8-271      AC Q50568.1
#=GS A5UN30_METS3/12-262   AC A5UN30.1
#=GS A6W8F2_KINRD/6-258    AC A6W8F2.1
#=GS Q2NRG5_SODGM/6-251    AC Q2NRG5.1
#=GS Q4ZMD5_PSEU2/6-251    AC Q4ZMD5.1
#=GS Q835J1_ENTFA/6-253    AC Q835J1.1
#=GS Q4MJZ4_BACCE/6-251    AC Q4MJZ4.1
#=GS Q839R4_ENTFA/7-253    AC Q839R4.1
#=GS Q99Z32_STRP1/4-250    AC Q99Z32.1
#=GS Q9CGX4_LACLA/4-250    AC Q9CGX4.1
#=GS A5EYA8_DICNV/5-251    AC A5EYA8.1
#=GS Q721Q1_LISMF/6-251    AC Q721Q1.1
#=GS Q81YC7_BACAN/6-251    AC Q81YC7.1
#=GS YRHG_BACSU/6-252      AC O05399.1
#=GS Q2BCQ4_9BACI/29-275   AC Q2BCQ4.1
A4FWN3_METM5/6-270	PDKMVELAGNA.GQVK...GNLSPSQLLVRGVMGGAYIAMGGGLATVVGTGI.............GAAMGA..........GLGKFMAAAV.FPVGLILIVLTGMELVTGDMMLLPVAVFQKK..ASY.AQLIKVWIYVYIGNLIGSLIYASMMAFG...PLRSFDSA..TGAASVN........AFGQTAIGTAQ......AK.VLPYMAAGSA.G.............WLAALVKGIGCNWLVNLAVIGSM.ASTSI..LGKFFMIWFPIMAFVATGFEHCVANMYFIPAG.......MML.GATV........................T.VVDWWIWNIIPVTIGNIIGAVVFVSMIYQFAY
A6UUJ4_META3/6-270	PDKTVELAGNV.GGYK...GKLGANQLFLRGIMGGAYIAMGAGLCTICSTGV.............SQYLGL..........GIAKLIGAAV.FPVGLILIILTGMELVTGDMMLLPVAISQKK..ASY.FQLLKVWFWVYFGNLIGSLIYVAVMVYG...PLRSFNTT..TGEWAVN........SFGQTAIKIAE......AK.VLPYMAGGAL.G.............WLSCLVKGIGCNWLVNLAVMGSL.SATSV..FGKFLMIWFPIMAFVASGFEHSVANMYFIPAG.......MML.GANV........................S.FSGWWLWNELPATIGNIIGAVIFVSMVYHYAY
Q2LWD8_SYNAS/51-311	PVEVVDLAGNA.GMYK...GNLGIPNWLIRSFMAGLFIAVGAALCTVCGTGV.............DKTLGP..........GFKSLIAGSV.FPVGLIAIVLTGMSLFTGDTMLIPMAVFQKK..STW.SKVWNAWFWVYIGNFIGSLFWAYLMVIG...PFSKGG......GPELT........VFGQNAIAIAE......AK.TLPYIAVGSI.G.............MWSAFMKGIACNLLVNVAILLAL.SSKNM..IGKFFGIWFPIMAFVATGFEHSVANMYFIPTG.......IML.GANV........................S.WAQFVQWNLIPVTLGNIVGGFIFIGAVYFYSF
A5CYV0_PELTS/5-290	PAVTIGLASNV.GKYK...MSLPVGQLLLRGFMSGVYIAVGAGLCTVCGTAA.............AQYLGA..........GIGKLIGGAV.FPVGLIATVLTGMELFTGDAMLGPLAAFFGK..TSW.GSVLRNWFFVYIGNLIGSLAYAYLMVMG...PFTQGNF....ATAEPN........AFALNAVSIAV......GK.TLAYKSVGGI.G.............LWSCFLNGIGCNFLVNLAILLGI.TAKDF..IGKFFGIWFPIMTFVATGFEHCVANMYFLPAG.......LWVYQSFPGIATKMVDGKP..WNPLLSKFGGLT.WGDVWFWNIIPATLGNIVGGMIFIGLVYYLCY
A2STL1_METLZ/6-273	PAQVCVKIGAA.GKTK...CNLPAFNMLVRAFLAGAYIAMGAALATVGSTGV.............SAVFGA..........GISQFVTGAL.FPIGLIIIVLTGAELFTGDAMFAPMAVLQGH..VGI.GRLVYLWVVVYIGNLIGSIFMAFMASYG...PYTSWSA...AGVATVT........AFGLCAIAIGT......AK..VSY..TGAM.G.............ILSCFLKAILCNWLVCLALFLGL.AADDV..IGKIVAIWFPIMAFVASGYEHCVANMYFIPAA.......IITNGFTGNTV..................DNLN.WVGMWTNNIIWATLGNIVGAVIFMAIVYYYCY
Q2FLN1_METHJ/6-280	PYEIIAKGAES.GKYR...MSLEGWNILLRGGMAGAYIAMGASLMMIVSTGV.............VPALGT..........GIAQLLSGFV.FPLGLILIVLTGAELCTGDAMLAPFAAFSGQ..GSW.LSVFRLWGLSYIGNIIGALFFAALVTFG...VLLQPGP....EGMTAG........ASAVNVVAFAS......ER..CS...YPGLIG.............IWACFIKAVAAGWLLNLAVLLGI.CADDA..IGKIAGVWFPSMALASTGLEHSITNAALVPAG.......LLC.APHLTFLQVAQV........GPLAGNLG..WSIFIFSNLIPATIGNLLGGLVLSGVLLWVAF
A3CW00_METMJ/6-282	PVAIVAKAGDA.GKYK...VGLPAWNMFLRGILSGAFIAMGAALATICSTGIQATD.....VAMRFGAASP..........GVSQLILGAV.FPVGLIITIMTGAELFTGDAMLAPMAAFVHK..VSW.ASVLNLWLWVYIGNLVGSIIFAYIVAYG...PYASFDA...TGAATLT........AFGARAVSIAT......AK..TGYVGAAAL................WSVFLKGIACNWLVNLAVLLGI.CADDA..IGKIVGIWFPIFAFVASGFEHSVANMYFIPAG.......IFCTGIDPTKA.................VDTLN.WVTMWTNNIIPVTLGNIVGGLFFVGVLYWVAF
Q6Q508_EUGGR/7-257	AVDVLEGAINA.GVMK...AHMPFMDMAIRGLYAGFFLGVTASFNFQLTALY.............................G.NAMIGGLL.FFAGFMMIIFYGFELVTGNMLVLPLALMARR..APW.LGCPKNLLTVYTGNFLGCALYLAFFYGS...SLIL.....................DCGWTAIKVAQLYCSWKTK..TADYYMMWT.G.............WPPAF.QGCHVQLLVSFAVLGSL.ASTST..TGKVIACWFPVALFAVMRYEHVVVNMYTVPCS.......MAL.GSGV........................S.WGLFWGWSIAPSTLGNMVGASLLVAFPMWVTH
A5FWS3_ACICJ/6-258	PSALAAAMMEA.GAAK...GNLPARTILVTGILSGLFLGFTTTLFVSALV....................A..........TGNLVVSAMF.FPVGFILLVLLGLELFTGNAALLPYAGMAGR..LSF.GSIVSGLVLVYVGNLIGSLLYAALFAAI...DTKFF.......TAAAD........PIGAKIAAIAA......LK.TIPYMKAGAA.G.............WMTAFSKGVVCNWMVSLGAVMAL.VSRSV..IGKIFAMYMPIMAFVAQGFEHCVVNMFVIPCG.......IML.GAKV........................S.ISQWWIWNEIPVTLGNIVGAVVITAFGLYVAH
A6E6V3_9SPHI/6-259	PKEVAGAMMSA.ATTK...AALPVKDLLIRGCLSGALLAISVILANLAASQ..............................AKLSMAGALV.FPVGFIIIVILGLELVTGSFSLIPLAWFEKK..ISA.SVMVKNLFWVFTGNLIGSLLFAFLFWSA...SSEMGT......ISVLG........PIEEMLVKAAE......KK.TIGYAAHGSA.G.............LFAAFIKAVLCNWMVCMGVVMAM.TSKST..SGKMFAAGIPIFIFFALGYEHAVVNMFVIPAG.......MLF.GAKV........................N.ISEWWLYNQLIVTAGNLIGGLLFTGVAIYYTH
B1ZHL9_METPB/6-260	PAEMAKAMSDS.GVVR...AELSVRDMLVRGMMAGAILGIATSLAITGAVQ..............................TGVPFAGAII.FPVGFVMIVCLGLELCTGNFGILGLSFMEGR..VGF.GPMMRNFGWSFLGNLIGSLLYAVLLVIA...LTNFWH.....TGADAN........PVAKKIIDITQ......AK.TLAYETLGAA.G.............MITCFVKAMLCNWMVCLGVTMSM.MSTST..FGKIFGAWLPIFLFFAQGFEHAVVNMFMIPAG.......MML.GAPV........................S.FEQWWAWNQIPVTLGNFVGGVLFISLAWYLTY
A5L0S0_9GAMM/7-261	PAEFVQTMIDV.GEAK...TKTSTRDLLIRSTMAGIILSLAVVVAITAMVQ..............................TGIGLVGALV.FPVGFVILSVMGYDLVTGVFGLAPLAKFDNRPGITW.GRILRCWGIVGLGNLIGSLIVAFLVAVS...LTGNF.......SLEPN........AVAQKFIAVST......GR.SLGFENMGID.G.............WITCFVRGIFCNLMVCLGVIGNM.TARTV..SGRVAMMWFPIFIFFALVFEHTVVNMFLFPLG.......MIL.GADF........................G.IATWLNFNLIPTILGNIVGGLLMTCVPLYLTH
A1SSU0_PSYIN/6-260	PSEFVTKMVDS.GEQK...IYMSTKDTLIRGFMAGAILGLAAVFAITVATK..............................TGSPILGAVL.FPVGFIMLYLMKFDLLTGVFTLAPLALLDKRPGVTF.GGVMRNWGLVFLGNFAGALTTAFLMSFI...LTYGY.......STDGG........AIAAKVSTIGE......SR.TLGYQEHGVG.G.............WLTIFVRGMLCNWMVSMGVVGAM.ISTSA..GAKMAAMWMPVMLFFYMGFEHSIVNMFLFPFS.......MIM.GGEF........................T.VTDYILWNEVPTVLGNLVGGLLFVALPLYYTH
Q6N4Y2_RHOPA/6-260	PSEFVTKMVDA.GESK...IFMSTRDTVIRAYMAGAILALAAWFAITINVN..............................TGQPLIGALL.FPVGFTMLYLLGFDLLTGVFVLSPLAWLDKRPGVTI.GGVLRNWGLVFIGNFAGALTVAFLMAFV...TTFGF.......TQDPD........KVGTAIGNIGE......GR.TLGYAAHGAA.G.............MVTLFFRGMLCNWMVSTGVVMAM.ISTTV..PGKVLAMWMPILVFFYMVFEHSVVNMFLFPSG.......LML.HAKF........................S.ILDYLIWNEIPTVLGNLVGGLAFTGLTLYTTH
A5GWX7_SYNR3/6-266	PNELVDGMIAA.GGKK...ATVSVKNLLLRGFYSGAILGLAVILALTVGIQ..............................SKMPFLGSVL.FPFGFVSIVLFGMELVTGNFALLPMATWAGK..STW.GATFRNWSWVWIGNFIGTLVVAIIMAIS...LTSGGTIDPAADGGMWQ........KVAQKIISLNI......LNVEKKYEALGSL.G.............FFLAFLRGLVANWLVCLGVTLAL.VSKSV..PGKLLACWLPITAFQTMGMEHIVVNQFLHTAG.......PIL.GSGV........................P.FTKVIFWNFLPVTLGNIVGGMVFIGMLFYSTH
Q2Y5M1_NITMU/6-261	PLKLMEEVEAA.SKKK...AGLDVGTMLVKGFMSGALLAYGTALAFKVSAGL.................PE..........NVAALVSGAV.FPVGFAMIILLGMELATGNFAVLPVGVLRGK..TTM.DKLFRNWTWVYIGNFFGCVFVGFLLAIA...LTEAF.......VEGHG........ALGDKIIAVAK......SK.TLVYEHAGAN.G.............WLTAFVKGILCNWMVAMGTVLGM.ISTSA..TGKVVAIWLPVSTFFALAFEHSIVNMFVMPTA.......ILL.GADI........................T.VGQWLFWNQVPVTLGNIVGGAVLTGMVLHYVN
Q82WJ4_NITEU/78-329	PIQMGHDLVED.ATKK...KKFKVGQILIRGFLCTPFLAYATALCALLVSQ..............................GWPTAAAGLL.FPAGYVMLSILGLEMATGSFSVMPMGLFAGR..FGL.GSVIRNWSWTFVANLIGGVFFAYLLWFS...LTKGG.......AVEPP........GVLTTLAHLAE......KK..ASYAGYGVN.G.............WFAAIGMGILCNWLVSLAPVFAK.GSRSV..PGKIMLMWLPLATFFSLGFEHAVVNMFVFPIG.......ILS.GADV........................T.ISQWWLWNQIPVTIGNMLGAVIFNSTLWYRTH
A3WW31_9BRAD/16-267	PSDMGAALAAD.AAKK...AKFGTIHLLIRGFLCTPFLAYGACVTFAMVAA..............................GIPLAVAGLV.FPAGYVTLSFLGLEMATGSFATMPIGMYAGT..ITP.MQLVRNWFWTLGGNLLGGIFFGWLLWFS...LTKGG.......AIPPD........SMLKVIAHVAE......TK..VSYVHYGVI.G.............WCAAIGKGVLCNWLVSLGSVMSK.ATRST..VGRVVLMWIPIGMFFALGFEHTVVNMWLFPTA.......ILS.GANV........................T.IYEWWIWNQVPVTIGNILGAMVLNGTLWYFTH
A7BQE9_9GAMM/8-275	PAETAQSFIGI.GDYK...TKMPVPKILISSFLAGAYIAIAAQVMTTVTHDM.............AGYFGV..........GFSSFIGGCV.FGIALVLVLVAGSDLFTGSTL.LSMGWLNGN..LRT.GQVLHNWTFVYIGNFIGSLFLVWMMFNS...GIWE.........GHGS........QIGAHAVAIAY......KK..V......HL.T.............FLEAFVRGMGCNWLVCLAVVIVA.AGQDT..MGKILGAWFPVMVFIASGFEHCVANMFILPAG.......IVA.KMDPMVAQVVLSN......HPTWDLNSLN.VQTFLYNNLLPVTLGNIVSGAILVGGIYWYLY
Q2RXM9_RHORT/6-267	PKEIAENAVKT.YGLK...AAMPASKILALGFLAGGFIALGAEAATLAAHDA................SGV..........GIGRLISGLV.FSTGLMMVMIAGAELFTGNVL.IWMDFLERK..VGV.NAMLRNWTLVWLSNFAGAVVVASMMDLS...GLWN.........TNEA........HVGAYVLKTAV......GK..L......SL.T.............YTEAFVRGIFCNWMVCLGVWMAY.SAKDT..AGKVLAILFPITLFVLSNFEHCVANMYYIPAA.......IFA.KANIAAVEASH.........LGDKLDLLT.WSNFIVNNLVPVTLGNIVGGALFVGSFYWFTY
Q67J72_SYMTH/6-269	PQETALAVAQA.NETR...ASNSIPKLIVLGLLGGAFTGMGAEAATMICHDF..............TFLGA..........GLQQFAKGSL.FSIGVIFAVICGGELFTGDAL.LWLAFMDER..VGW.KKMLKVLGVVLLANVVGATAYAWLYYQS...GLFL.........FNNA........ELGAEAVRTAV......TK..V......NL.T.............WWQVFVRGVLCNWLICLGVWMAF.ASKEV..ISKIASLYIGVMVFVMSAFENSVANFYYLPAG.......WFA.KHIPAVVEAAN.........LGAKLDTLT.WSNIITRNWIPSALGNFVGGALFVATAYWFVY
A5TU80_FUSNP/8-251	PSELVDYMITV.GIDK...ATKPLFKLMLLGIFGGAFIALGGAGNIISASTL..............AKTDP..........GLAKFVGACV.FPVGLIMVVILGSELFTSNCL.LSVAYTNKK..INF.TQLIRNLVTVYLFNYVGSFIVAYITVRG...GSFN............A........DSLDYLQNIAT......HK..V......HA.D.............AYVLFIKGILCNVLVCGAVLLSY.TSKDT..IGKLVGAWLPIMLFVLIGYDHSIANMFYLTAA.......KLA.DS..........................SLEVSLILYNLFYVTLGNILGG.MAIGLPLYFCY
A5ZAV1_9FIRM/4-259	VKEATKNYING.GKGK...TTMPLGRMFVLAFLAGMFIALAGTAATIASSTV................TNS..........SVAKVITSLV.FPAGLAMVIINGTELFTGNNL.LIMSVLSKN..ITV.GQMLKNWIVVYIGNFVGSIFVTGFFTLG...NIYS.........MFNS........SVAKSVISIAT......TK..C......NL.S.............IQEMFFRAILCNILVCVAVMMAA.TSKTV..GGKIIGLFLPIMVFVICGFEHSVANMSYISGG.......LFS.KMAYGNLGL..............ETAGLT.WFNFIVKNLLVVTIGNIIGGCA.TGIAYWFSY
Q180Q1_CLOD6/8-252	PGETAQATISA.GIKK...ANISTQNAILLGLFGGAFIGFGALGSMIVSQTF..............GKIDP..........GVASFLSAMV.FPVGLMLVVVAGAELFTGNTL.MAIALMDKK..ITL.GKMLRNWGLVYFANLVGSILLVALVFYS...STLT............G........DAATKAIAVAE......AK..V......NS.T.............IASMFLKAILCNILVVLAVWMAT.ASQDI..MSKLASCWTVIMLFVLCGFQHSVANMFFIPMG.......MAL.GANI........................T.MVQFI.TNLVFVTLGNIVGGSIVVGGIYYLCY
Q3AF47_CARHZ/8-269	PQEIVNFTLET.GIKK...AKLNFLASFILGILAGSYIAFGAFAANLISHSV................ENF..........GIAKFLGAAV.FPVGLMLVVMAGGELFTGNTL.MTIALAERK..ITL.KAMLNNWLWVYAGNFVGSFLVAYLVGRS...GMLE.........LNKG........LVAAAALRTAA......LK..A......NL.T.............FSEAFIRGILCNILVVLAVWLAY.GAKDV..VGKVVGIWFPIMTFVLSGYEHSIANMYYFAVG.......LQA.KALGVAKLAHL.........KSEFLTNLN.WGHIWLYNLIPVTLGNIFGGSILIGLGYWLVY
B8FUX5_DESHD/8-273	PKEITEEYVAI.GQKK...ASTPAYKLFILGILAGALIAFASEGSNVAIHTL................DSV..........GLGKLLAGII.FGTGLMMVVITGAELFTGNTL.IVISCIEKK..VRW.FDMLRNWVIVYLGNFIGALTIVMFIIYS...GQLD.........FSGG........LLGGFTIKTAV......YK..T......GL.T.............FNQALLMGIMCNWLVCLAVWMAA.AAKDI..AGKVLAIFFPIMLFITSGFEHSIANMYYIPAG.......IIA.KMNPVWVEQAEAL.....GVTAAKLAHLN.WESFIVNNLIPVTLGNIIGGSLFVGVFYWLGT
Q73P01_TREDE/9-275	PAEILEVTVQK.GIAK...ASTSVWKLLCLGFLAGVFIAFASEGSNMAAFGLF............AKPETY..........GLGKFVAGLI.FPVGLILVLLAGAELFTGNNL.IIAAVLEKK..VSF.SAMLKNWIAVYIGNLIGSVFIAFLIVQS...GQLS.........SGAN........LLGGITIKIAY......GK..V......SL.S.............FVQAVFLGIMCNWLVCLAVWLCY.GAKDM..TGKMLAAFFPIWLFITSGFEHSVANMYYIPAG.......IFS.KSVPAYAAASGL........SAEALSNIN.WAAFFIKNLMPVTLGNIIGGAFFVGMFYWICY
Q93SF0_EUBAC/8-274	PAEIAEATINT.GIAK...CCRPFIPTLLLAILAGAFIAFASEGSNMAAFNLF............AKPETY..........GLGKVLAGSI.FGTGLMLVVVAGGELFTGNTM.IILGVADKK..TAI.IDMLKNWGIVYLGNFIGSVFIAYMMVQS...GLFN.........SGAN........VLGGVTIKIAA......YK..T......SL.P.............FMSAFYLGIMCNWLVCLAVWMAY.GAKDM..VGKLFAIFFPIWLFITSGFEHSVANMYYIPAG.......IMA.KANPDWAAASHL........EPAKLEALN.WSSFFINNLVPVTLGNIVGGAGMVALVYYFSF
Q896S5_CLOTE/9-275	PAEIATTTVET.GVKK...AKLSFSHQLILGILAGAFIAFASEGSNMAAFNLF............ENHETY..........GLGKALAGSM.FGIGLMLVIFAGGELFTGNTL.IIISVLEKK..VTL.REMLRNWCTVYMGNLIGSLIIAFMMVES...GLFN.........SGAH........ILGGQTIKIAA......YK..V......GL.S.............FMPALYLGIMANWLIGLAVWLAH.GAKSM..VGKIFGIFCPIGLFVTSGFEQSIANMYYIPAG.......ILA.KSNINWVNASKL........SPEELANLN.WSNFIFNNLIPVTLGNIIGGAIFVGLIYWFVY
A7VB23_9CLOT/8-274	PVQILENNIKA.GINK...ANMGLLKMILLGMFAGMFIAIGAEGSNLAAHNL................TGV..........GVARTLTGVI.FPIGLMMLVVTGGELFTGNCM.LTMALADHK..IKA.LQMIKNWGVVYFSNMLGSILTAACVYAS...GQYD.........YSDG........ALGAFTIKVAM......GK..A......DI.D.............ISKAIFSGILCNILVCIAVLMSS.AAKDL..IGKLFGAFFPILIFVISGFEHCVANMYYIPAG.......IIA.SGNSKYVDKACELY...GYTSAQISDTLT.VGGFV.HNLLPVTLGNIIGGGIIVSLGLYAAH
A6BK74_9FIRM/8-274	PQEVVQANMNG.AVKK...ATTSKKKVFFMGIMAGVCIALGAQSSNVAMHDI................ANV..........GLARLVAGCV.FPVGLMMIVFIGGELFTGDCM.MTMACIKKK..ISV.AALIRTLVIVYIGNMVGAVALAYLVYLS...GQYN.........YTSG........ALGAFTIKVAL......GK..V......SL.S.............FLPALISGILCNILVCAAVLMAS.TAKDI..AGKSLAIFFPIMAFVVSGFEHCVANMYYIPAG.......IFA.SMNPDYVAKAKELY....GITGSQIAALN.WGNFFTVNLLPVTIGNIIGGGFIIGGLFFYLH
Q74GL2_GEOSL/9-262	PAEALNATVEN.GRRV...LTQSLARTVLLSLLAGFYIAFGAQLATVVTQDA.............ALHVGQ..........GVARLLGGSV.FSVGLMLVVICGAELFTGNSL.LTVALLHGE..ITW.VKMLENWGVVLLGNLAGSLFFAWLMVES...RLWE...........NG........AVGDQAVRIAA......AK..C......AI.P.............FGAALIRGILCNWLVCLAVLMAT.AARDV..GGKMLACYVPIMTFVTSGFEHSVANMYFIPTG.......LLVAGARGTTE..................PDLS.WGAFM.GNVVPVTIGNVIGGVIFVAIAYWFIH
B3E1X2_GEOLS/9-263	PTETISAIVQN.GKRV...MTQCRRRTFLLSLLAGFYIAFGAQLSTVVMHDA.............AAFIGL..........GIARLVTGVV.FSFGLMLVVVCGAELFTGNSL.LVSSALDGE..ISW.IKLIENWSIVLLGNLLGALFMAWLLYES...QLWQ...........SG........TVAQQVLATAS......AK..S......QL.S.............FWVAFVRGILCNWLVCLAVFMAT.AARDI..SGKLLSCLVPITAFVASGFEHSVANMYFIPAG.......LLL.KSGLGIT.................APGLT.WSAFLFGNILPVTLGNLVGGVLFVACAYSYVH
A8ZVY5_DESOH/152-415	PKTIAETVASTIGVGK...VTSPWRTVTVLGLLAGAYIGFGGLLSTSVTFDM.............NAVVGI..........GLTKFMAGAA.FSLGLMLVVIAGAELFTGNNL.MISSVLTKD..ITF.IDMIKRWGVVYLANLAGSILIALILLLS...GLWK.........TGNG........ALGAAAVNVAV......AK..V......SL.G.............FGEALVRGVGCNWLVCLAVWMAL.ASSQT..IGKIFAIFFPIMGFVAIGFEHCVANMYFIPAG.......IFL.HHWADSPAIA...........AVTTDNLT.WFAFLWKNLLPVTIGNIIGGGVFVGMSYWGAY
Q1JYZ7_DESAC/7-274	PQGLAQALVPW.GTQK...AQRPLVDLLVLGFLAGAYIGFAAHLATVVGTGD...............FAWL..........GMKKLAVGAV.FSLGLMLVIIPGSELWTGNTL.MSVSLLQRQ..ISW.KDMMRNWLLVYIGNLAGSLFLAWMIAGQ...TGIL...........DG........PIGVSAVKIAV......AK..VSQPVADSS.H.............NLAYFFRAVGCNWLVCLAILLAM.AAQDI..GGKILGIFFPIMAFVASGFEHAIANMYFIPAG.......IFA.RQWPNVQAMIEP........DPTVMASLN.WSSMWIDNLLVVTLGNLVGGSIFVGGLYWLVY
Q3A3H8_PELCD/7-272	PAELAKSFIAI.GKAK...ANNTTVKLFVLGILAGVFIGFAAHLATTVATG...............AWTVF..........GLKKFFIGAV.FSVGLMLVMIPGSELFTGNNM.MTVALFNKD..ITL.AQMLRNWVIVYFGNFVGSIALAWMIGSA...SGLL...........DG........AVGATAIKIAF......GK..VTA..GGDA.H.............ISMYFWRAIGCNWLVCLAVMMAI.AAKDI..AGKVLAIFFPIMAFVTSGFEHCVANMYFIPAG.......IFA.KSSAAAVAASGK........SAEALAGLN.WSTMWTSNLLIVTAGNIVGGAVLCGVVYWWAF
Q0B0Q6_SYNWW/6-290	PAEIAVATANA.GKAK...CELPIIKMFVLGILAGVYIGFGANLATKIGSMA...............ASDT..........SGGQFLFGAV.FSVGLMLVVIAGSELFTGNCMFCCISSLNGQ..SSW.GGLLYNWVVVFLANFVGSVLLVYIIFYG...GFWGDGA....VATAIS........AHGIKALGIAK......AK..L......SL.T.............WGQAFFRAIGCNWLVCLAVWVAL.ASKEI..IGKIFGIFFPIMAFVSSGFEHSVANMFFIPMGITIAQNNPEL.VAAATKVGADGTAVSVFNMTADQVTAFFT.YGNFITANLIPVTLGNIVGGSIFVAMFYWFIY
Q1PZF5_9BACT/26-293	PFETAKKAGLV.GRAR...TNLDALTLLGLGILAGVFIALGMQLSVLVTHTA...............TSSY..........GLNQLVGGVA.FTLSMVLIVITGAELFMGNPL.VAMSFLSGK..ITG.RAFTRNVIIAFIGNLIGALTLVVWIYKS...EQWM.........MSNY........LLGAKIILMAN......EK..V......NT.S.............FGVLLARGMMGNALICLGVWLCY.CSKSN..IDKILSLLWPVSCIMACGFEHGAVNMWLIPMG.......IIL.KDNRMVLTVAEKV.....HGGRLDLSNLTFFKGFLFDNLCPVVLGNVIGGVVLVAGAYWFVY
Q1Q7F9_9BACT/74-340	PIKMADRVGQV.GIAK...TQMSMLTTLALSILAGVFIALGAQLSMLVTHTA...............TSNL..........GMNQLLGGVA.FTLALVLIVIAGAELFTGNCL.IAMSYMAGK..ITG.RDLTRNLIIAFIGNFIGALTLVLWIYNS...GQWT.........FSNY........LLGAKIVLAAN......EK..V......NL.P.............FSVAFFRGLLCNMLVCLAIWLCY.SGRSN..MDKILSLLWPISCLIACGFEHCVVNMWLIPMG.......IIL.KGNSSVLAAIMKV......QGRVDFSNLTFFKGFMIDNLIPVVLGNLMGGMVLVAGMYWYIY
Q1PZF6_9BACT/20-286	PVQTAAIVENK.AVAR...AGLRVMQTFILSIMAGIFVAMGAQFATFVTSDS...............ALHL..........GITSLIMGIV.FSLGLILVETAGAELFTGNNL.NVMGYLSKR..ITT.RDLLRIWIIVYVGNFIGGILMVFWMYLA...HQWE.........FFHF........MTGAKALLIAH......KK..T......TL.S.............FEAALARGVLCNALVCLNVWLCY.SGRSM..ADKVLSVLFPIGGFVASGFEHCVANMYFIPMG.......LVL.RKNQAVVAAAEEM.....AGKTLDISQLT.WKGFFINNLFPVTIGNFVGGVVLVGVVFWFIY
Q1Q4Z9_9BACT/20-286	PYKIATTIYDV.TIHK...AALNRSKSFSLGVLAGIYLGFGAQFSTLVTSDS...............TLHY..........GITSLIEGIV.YSLGFILAVIGGAEVFTGNCL.GIIGFAGKK..ITL.YELLTNWGVIYIGNLVGSLTMVWWMYET...HQWE.........FFNH........MVGAKALLIAH......NK..V......NL.S.............FNAAFTRGVLCNALICLAIWICF.SGKST..ADKIFSIIFPIGGFVASGFEQCVSNMYFIPMG.......IML.RKNHFVVDAAEKM.....AGRTLNLSQLT.WKGFFINNLLPVTFGNIVGGVMLIGIMFWFIY
Q1Q7F4_9BACT/20-286	PPQIADKIDKI.ALVK...AKLGITQTFALGVLAGLYIGIGAQFATLVISDS...............TLHF..........GINSLIAGVV.FSLGLMLVVVGGAELFTGNCL.IIMGYVSKR..VTT.MEVANNWTVSFSGNFVGSLLMVFLMYNT...HQWE.........LFNH........MVGAKALLIAN......TK..V......NL.S.............FKFALARGVLCNAMVCLAVWLCF.SGRSS..ADKILSILFPIGGFVASGFEHCVANMYFIPIG.......IFL.SKQPEVVVAAEKM.....AGKPIDLSLLT.WKGFFVNNLVPVTLGNIVGGVILVGIVFWFVY
A1S5Q1_SHEAM/28-294	EGGLMADICYA.SRKK...LAKGQRQRFAEAVYAGIFIGLGFVFYLTVTTGS..............AGAPW..........GMVRLAGALA.FSLGLMLVVLLGMELFTGTVL.TAIPWAQGS..ARL.STLLKSWLCVYCGNALGALSLAALVLLA...GVWQ.........LDGG........LWGVNLISTAL......HK..L......HH.G.............WWEAFFLGVLCNFLVCLGVWLSF.LSTNP..GTRALLLMLPVALFVSSGFEHSIANLFLLPLA.......GML.AQHIPDTFLLTHG......IEPARLAELT.PANMLQLNLLPVTLGNIVGGAVLVGMGLLGVH
A4BGB0_9GAMM/37-302	SNTLLKAANDY.GSGK...ATKASVASFGHAVYAGVFIAIAFVFYLTVTTGS...............DTGW..........GTTRLQGGLA.FSLGLVLVVVAGGELFTSTVL.SSVSRLAGR..ISR.RQLMVCWGRVFIGNLCGTLLMVGLVMVA...GLYE.........MDNG........LWGLNALTTAQ......HK..L......HH.S.............WMQAFSLGVLCNLLVCLGIWMTF.SVKDA..LSKALLVILPVAMFVSSGFEHSIANLFMVPLG.......IAI.QHLAPGDFYTALG......ISSSQFADLT.LSHFLFNNLIPVTIGNVVGGAVLVGMGYWLLD
Q0HK44_SHESM/24-290	HFSCYHQAEIY.GKSK...VVKAPWQSFGLAVFAGAFIALAFVFYLTVTTGA..............GDSAW..........GLVRLVGGIA.FSLGLILVVICGGELFTSSVL.SSVAWAQKQ..VTT.GELLKCWSRVYIGNFVGAILMVGLIMAA...GLYE.........LDGG........NWGLNALKVSQ......HK..L......HH.T.............WVQAFSLGILCNMLVCLGIWMTF.ASRES..LTKAILLILPVAMFVSSGFEHSIANLFMVPLG.......ITI.QSVASPEFFASLG......VTQEQFADLT.VANFVFNNLIPVTLGNIVGGGVIVGLGYWWIE
Q080K0_SHEFN/26-291	VINMCQQAEQY.GQSK...VIKSHLESFGLAIFAGAFIALAFVFYITVTTGT...............IGPW..........GQVRFIGGLA.FSLGLILVVICGGELFTSTVL.SSVAWAQKR..VNT.KDLLMCWTRVYVGNFIGAMLMLLLILGA...KMHL.........LNGG........QWGLNALNIAQ......HK..I......HH.D.............WSQAFILGILCNVLVCLGVWMTF.SSKDV..LTKAFLLMLPVAMFVSSGFEHSIANLFMVPLG.......IML.QQFASADFFNAIG......VPASQFADIT.ITHFLFNNLIPVTLGNIVGGALFVGLAYLMIE
Q6LNI8_PHOPR/14-280	PKEMMKQAEKY.AVGK...ASKPTRTTIALAITAGVFIGLAFVFYITVTTGN..............GGVSW..........GLNRFYGGLA.FSLGLILVVICGGELFTSTVL.SSIARANNH..ISS.GRMLGTWAKVYFGNFLGAMLLLLLVSMA...SLYQ.........LDGG........QWGLNALNIAQ......HK..L......HH.Q.............PLEAFSLGVLCNLLVCLAIWMTF.CTENM..MTKMVIMILPVAMFVSTGFEHSVANMFMVPLG.......ITI.QNFAPESFWLNLG......VLPEQYNDLT.IQNFIFANLIPVTLGNIVGGGVLVGLSYWAIF
A3GTF9_VIBCL/14-280	PTEMMAEAEKF.ALSK...AKKTSGMILGLSVMAGAFIGLAFLFYITVTTGS..............ASAGW..........GLSRLAGGVA.FSMGLILIVICGGELFTSSVL.SSISWANRE..ISF.GKMLSIWGKVYVGNFIGAIFLLLLVTAA...GLYQ.........LDEG........QWGLNALNIAQ......HK..L......HH.T.............TVQAFALGILCNLLVCLAIWLTF.SSANA..MTKAAMTIMPVAMFVSSGFEHCVANMFMVPLG.......IVI.QNFAPDSFWQQVG......VTASQYSDLN.VTQFITANLIPVTLGNIVGGAVLVGLANWSIY
A6FD74_9GAMM/12-278	PPELLKKAESI.GVAK...ATKAPKQAFMLAITAGVFISIAFAFYTTVTTGT..............ADVAY..........GLKKFMGGFA.FSLGLLLVVVCGGELFTSSIL.TIIARANNK..ITT.LQLAKNWAVVYAGNFIGCLFFVMLMVLA...KQHL.........VADG........AWGINAMKIAQ......HK..L......HH.T.............FIQAVTLGILANLLVCLGIWMSF.AARSI..TDKFVAIALPVTMFVASGYEHSIANMFMIPLG.......YVI.ANFSGPEFWLLTG......ANPADFTDLT.LSNFVFNNLIPVTIGNIIGGGVLVGLTYWAIY
Q2C7D3_9GAMM/11-277	PPAMAKKAEEV.GVYK...ATKHPLQSFFLAITAGVFISIAFVFYTTVTTGA..............GDMPW..........GMAKFVGALA.FSLGLILVVICGGELFTSSVL.TTVARASNR..ITT.GQLLKNWIVVYIGNFIGASFFVICIWIA...KQHL.........GDNG........QWGITAMKIAQ......HK..L......HH.T.............FGQAVVLGMLCNLMVCLSVWMTF.SCRSA..TDKIMVMLLPVAMFVACGFEHCIANMFMIPMG.......IVI.HHFATPEFWTMTG......VNPSEFADLT.VNHFIMNNLIPVTIGNIIGGGFLVGLTYWVIH
A1SZS8_PSYIN/12-278	PHQLTEKAADV.AYNK...ATKAPLSAFYLAITAGLFIGLAFVFYVTVTTGT..............ENVAW..........GLSKFAGGAA.FSLGLLLIVVVGGELFTSSTL.TLIAKASKR..ITT.AQLLKNWIIVYFGNFIGATFLVFLIFFA...GMYN.........TDHG........QWGLTVLHIAQ......HK..L......HH.S.............SIEAVSLGILCNMMVCLAVWMAF.AARTI..TDKMFAVFLPVTMFVASGFEHSIANMFMVPSG.......ILI.QQFAPAEFWLAIG......EHTSQYSDLT.IYNFIFDNLIPVTIGNIIGGGVIVGLMHWMIY
A0KJM2_AERHH/12-278	PEAIAALAEDI.TYAK...ATKPAYKVIPLAITAGAFIAIAFVFFITVTTGA..............GNVAW..........GLSKLVGGLC.FALGLILCVLLGAELFTSTTL.TLVAKAANR..ITW.AQLFKNWGLVYFGNLIGGLIIVGLIIMS...AEYM.........AADG........QWGLNALKVAQ......HK..I......HH.T.............FFEALALGILCNLMVCLAVWMAF.GARSA..TDKVMVMLLPVAMFVASGFEHSIANMFMIPVG.......IAI.HAVAGPEFWQAIG......QDPATFADLT.VSNFVLHNLIPVTIGNIIGGGVMVGLTYWFIF
A7ZJZ3_ECO24/12-278	PAAMAKVAEEA.GVYK...ATKHPLKTFYLAITAGVFISIAFVFYITATTGT..............GTMPF..........GMAKLVGGIC.FSLGLILCVVCGADLFTSTVL.IVVAKASGR..ITW.GQLAKNWLNVYFGNLVGALLFVLLMWLS...GEYM.........TANG........QWGLNVLQTAD......HK..V......HH.T.............FIEAVCLGILANLMVCLAVWMSY.SGRSL..MDKAFIMVLPVAMFVASGFEHSIANMFMIPMG.......IVI.RDFASPEFWTAVG......SAPENFSHLT.VMNFITDNLIPVTIGNIIGGGLLVGLTYWVIY
A7ZPT5_ECO24/12-277	SARKAAIAERI.AAHK...IARSKVSVFLMAMSAGVFMAIGFTFYLSVIADA...............PSSQ..........ALTHLVGGLC.FTLGFILLAVCGTNLFTSSVM.TVMAKSRGV..ISW.RTWLINALLVACGNLAGIACFSLLIWFS...GLVM.........SENA........MWGVAVLHCAE......GK..M......HH.T.............FTESVSLGIMCNLMVCLALWMSY.CGRSL..CDKIVAMILPITLFVASGFEHCIANLFVIPFA.......IAI.RHFAPTSFWQLAH......SSADNFPALT.VSHFITANLLPVMLGNIIGGAVLVSICYRAIY
Q7VMI6_HAEDU/4-270	PAEMAKIAEEG.AVYK...ATKHQLYSFISAILAGGFIGLAFVFYTTTQTGA..............TNVPW..........GLAKLVGGAV.FSLGVIMCVVFGAELFTSSTL.TAVAKATQR..ITW.CQMCKNWCIVYTGNFIGGLSIVVLIWLS...GQIM.........AANG........QWGLTILNTAQ......HK..I......HH.S.............WIEAFTLGILCNIMVCLAVWMAN.AGKSL..TDKAFIMILPIALFVASGFEHCVANMFMIPMG.......ILI.AHFAGPEFWIMIG......IDASQYADLD.LSHFIINNLIPVTLGNIIGGVFFISLVQWFLY
A4NTX5_HAEIF/15-281	PVEATDYAENT.ATYK...ANKRPFLSFMSGISAGACIALAFVFYTTTQTAS..............AGAPW..........GLTKLVGGLV.FSLGVIMVVILGSELFTSSTL.TLVARVGGR..ITT.TQMIRNWIVVYLGNFVGSLFIAAVIWFS...GQTM.........AANS........QWGLTILATAQ......HK..I......HH.T.............WFEAFNLGILCNIMVCVAVWMSY.SGKTV..TDKAFIMIMPIGLFVASGFEHCVANMFMIPMG.......IIT.AHFSTPEFWQQIG......VDPMKYADLD.LYHFIVKNLIPVTLGNIVGGAICIGVFQRYLT
Q9CPG7_PASMU/14-280	PTKMAQIGEDV.GVYK...ATKKQIYSFFSAIPAGAFIAIAFVFYATTQTGN..............GDAPW..........GLTKLVGGIV.FSLGVIMVVVCGSELFTSSTM.TAVARVSGR..IST.FQMLRNWLVVYGGNFVGALFIVLLTWFA...GQIM.........AANG........QWGLTILKTAQ......HK..I......HH.T.............WTEAFALGIFCNIMVCIAVWMTY.AGKTL..LDKAVIMILPISMFVASGFEHSVANMFMIPMG.......MMI.AHFASPEFWQAVS......LNPAQFADLD.MYHFVVKNLIPVTLGNIVGGALCVALTQWYIN
Q9KRE7_VIBCH/11-277	PPQMAERAAIT.GEGK...AKKAAYKSFLLAISAGIQIGIAFVFYTVVTTGA..............HDMPY..........GVTKLLGGLA.FSLGLILVVITGGELFTSSVL.ILVAKASGK..ISW.KELVRNWTVVYFGNLCGSIILVFIMLAT...RQFM.........EDGG........QLGLNAMAISQ......HK..L......HH.T.............FLQAFALGLMCNILVCLAVWMTF.SARSL..TDKVMVLILPVAMFVSSGFEHCIANMFQVPMA.......IGI.KYFAPESFWAMTG......ANIAQYADLN.FVNFIVNNLIPVTLGNIVGGGVFVGMWYWLIY
A0LLT3_SYNFM/13-293	PKDMAIKAENI.GIAK...AGLGAYRMFALAILAGAFIAMGANYATTVWAGLGKIVVNAGKDVAFTTGFPY..........GLQRLLGGIV.FSTGLIMVVVGGSELFTGNCL.IPMAWADKK..VTT.SAMLRNWVIVYIGNFVGSVLTAYLVFLG...KQHT.........FGGG........AVGVAALNIGI......AK..N......SL.G.............FIQCVTLAIFCNALVCMAVWLCF.SARST..TDKILSIIPPISAFVACGFEHCVANMYFIPSA.......IFI.KTLDPTYFASVSA......GLKDGGAALT.WGTFLANNLLPATIGNIIGGALMVGGMYWFIY
A2SBP1_METPP/12-258	PKEIAARVSEI.GVAK...TRLPRLTLALLGVLAGAYIGLGAMLSTLVASDA...............TLGF..........AVSRLLGGLV.FSLGLMLVVVAGAELFTGNNL.LVMAWAGGR..IGS.AELLRHWALVGAANAVGAAGLALLVWLS...GHGA.........LQQG........EVGRSVVRIAT......AK..A......QL.P.............LAEAFFRGVLCNVLVCMAVWMAL.AGRSV..TDKLLAIAFPVTAFVAAGFEHSIANLYFFPLA.......LLL.GA..........................PLAAGDIAGNLLAVIAGNLVGGGVLVALVYWVIY
A4G278_HERAR/12-264	PKEIAARVEEV.GVTK...AHLPFLSMLMLSILAGAFIGLGALYFVIVKSDP...............TLGF..........AVRQILGGAV.FSLGLILVVVAGAELFTGNNL.LAMAWADGK..IST.LDVLRNWAIVCCGNFIGAAGLALLVYLS...RHAD.........MNHG........AIAQEYLTIAA......AK..A......AM.P.............FWTAFFKGVMCNVLVCMAVWMAF.AGRSV..VDKVVAIIFPISAFVAAGFEHSVANMYFFPLA.......MLLQGDGAT.....................AGAITWTGFFSNMLPVIMGNIIGGSVLVGLVYHIIY
A4E710_9ACTN/16-273	PAAIEAKTEAA.GVTK...ANLPVAKAFLLAMFAGAFIAFGGLFFTVFLSDS...............TLGW..........GAQRVVGGLC.FCLGLVLVLVCGAELFTGNSL.MVCALKSKK..ITL.VQMLKAWVVVWVGNFVGALFIVFLVYMA...GIYK.........LNGE........AVANSMVSVAA......GK..V......TI.D.............WVTIFFRGILCNIFVCLAVWIGT.AGKTV..VDKVVGILLPIAAFVACGFEHCVANMYFLPMG.......AVM.HACGYGAK...............VAGADALNAAGIAFNLSAATLGNIVGGAVLVALGYWFIY
Q07U72_RHOP5/24-281	PAEIQDKVERL.GVKK...ARMPFLPAFMLSIIAGGSIGLGGMFFLIVLADP...............TLGF..........AIQRVLGGTV.FTLGLALVMIGGAELFTGNCL.IVMAWWNGQ..IRS.LEVLRNWTVVWLGNLVGALGLVFLLTMS...HFAD.........LNNG........EAGAAIFKLAI......GK..V......SP.D.............FVTIFFKGVLCNLLVCLGVWLSY.AGRSV..SDKIAGMVLPVACFVAAGFEHCVANMFFLPMA.......YVL.AATGHVPA...............GLDVSAITLFNIAHNIFAATLGNIVGGAGFVGAIYWAIY
Q5LW76_SILPO/14-257	PAEIARLVETA.GVAK...AGLGAAQTLTLAVLAGAFIGFGGAAYTMVMTGA...............DTGF..........GPARFLGGVV.FSLGLILVIVGGAELFTGNAL.MVMAAVDRR..ITL.AALLRNWGLVYLGNLLGAVGLALAFALT...GLLD............G........LMGDTAQAIAR......GK..A......AL.D.............PGAAFMRGVLCNAMVCLAVWLTF.AARTA..AGKILAILWPISAFVLLGLEHSVANMYLIPQG.......MLA.GAEV..........................TPGAALANLFWVTLGNILGGAGGVALAYRFAY
C1DMC0_AZOVD/13-259	PAQIARRIEDM.GVAK...ARVDTLTLLVLAVLAGAFISLAAFLYTVVLTGS...............ELGF..........GPTRLLGGLS.FCLGLVLVVIGGAELFTGNNL.LAMAWASRL..IGY.REVLRNWLLVYLGNVVGCLGTVLLVVWA...GSAG.........LDDG........AVGETARKIAH......GK..A......GL.S.............LGEAFARGILCNALVCLASWLAM.AGRSV..TDKILAILFPIAAFVALGFEHSIANWFFLPFG.......LMLDD...........................ALSLSGVAGNLLAVTAGNLVGGTLLVAGMYWLAY
Q47E88_DECAR/37-303	PDAVALAAEDV.GVKK...AKQKLWTIFCLSMLGGAFVALGGLFATVTISGA.............AGHLPY..........GVMRLLMGAT.FSLGLMLVVIAGAQLFTSDAL.MVMAWASGR..LKT.VRMLRVWTTVWLGNFVGALGVAALVFLS...GQYA.........FGHG........EVGASALYLAS......AK..S......SL.A.............PDKAFFLGILCNVLVCLAAWVAM.AARSI..TDKILAMFFPIAAFVAAGFEHCVANMYFIPYG.......LFI.KWWAPQSFWEDL........AHLQIAPADIPIDQFVINLAAVTLGNWVGGALFVGGIYWLIY
Q8ES73_OCEIH/27-278	PVQVMQSFSNK.GKEH...LDTNTPSQLVLALKAGSFMTFGAVFSVLLAIGV................DAK..........GLTYILQGIG.FTAGYLMVFMSQSVLFTEVNVLLPTYYLQKSYWIK..HKFIKFWAVAYIGNLIGALFVALLIIIS...NSLT............P........EFSKELETLIS......HK..MKFADYGWA.G.............WFQVLLSGILANWLIGMATFLTT.SARDV..VGKILGTALPVILFVAGNFQHSAANMGYFSLG.......ILT.SDNY........................A.WYEYILLNLIPASIGNIIGGAIFISLLFLYAF
A6DB44_9PROT/7-282	PHETVHAISHM.SAHK...TEYPLISVILLAIMAGGAIAMGDIFWAHATVGV.............AKNLAP..........GIANFIGGFA.FSAGLMMVVFFGGHLFTSSIL.SGVSFARKE..VNIFNGVISYWTVVWIFNFVGGVMIAYLYYKS...GLPM.........KYNE........AILKHFAHLGA......VK..T......HL.T.............FTEAFIRGIFCNVFVCMAIWVAV.ATEDG..AGKIWGIAFLIAAFVASGYEHCVANMFIISEG.......LLA.KAHYLAQFGGDIQQAAAALHIPVEELETFNIKTFLLNNELPVTLGNIVGGLIFVGIVALYSY
A7ZBL8_CAMC1/4-278	PAETAQAVSSS.MEHK...AHTPLVSIIFLAIMAGAAIAMGDIFWAHSTVGM.............AEKQSI..........GLSNFIGGIT.FSCGLMMVVFYGGHLFTSSVL.SGVSAYEGK..LPL.GKTISYWVIVWIFNFVGGALIAYMYYYS...GLPL.........KYDG........YILQHFVPAAV......GK..I......TA.P.............FHELFLRGIFCNVFVCMSIWTAT.SESNL..SGKFFAIMWMIGAFVACSMEHCVANMFIITEA.......IIS.KAHYIAASGGDINAAAALLHTTADKLDVINWTNFLSKNLLPVTLGNICGGLFFVGLVGFMAN
Q6KI69_MYCMO/4-279	YKSNFDNAMDF.ALKK...ASADWWKIIVLGILASIYVGIGYIAYIYVAAAF................QGNLIGIDSVHFDGSVVVAASAT.FPVGLMLIVFLGGSLFTSDNL.SMLAYITKK..TKF.SPLLRKWGYVLLGNTIGGFLIAILIRAG...SIFN............D........NQLIVLKYIID......KK..I......DF.Q.............WWTIIFSAILCNIIVAGTVWASL.ATTQS..IGKIFIIFFPIWIFAIIGFQHVVANAILFAMGWLHGDNPIIA.GGIVTIGNNSV..........NYGKKLIDWTSIALHSNLIPALIGNWFAGSILLPYAYLSVV
Q14LY6_SPICI/18-276	NEDSFVNIYKY.ALKK...GNSPFYKTFLMGLAAGLFIGFGYIAAITATKGN.............WDNIPI..........GLKCLVFGLV.FTVAITMIVFLGGEMFTSNSLALIV.VFKKQ..LNV.GRFVSNLFIVLSGNFLGCLVMAGLTAWG...GFLNHT......SDSVT........DFYNNVVIFID......GK..L......EH.T.............WWENFGSGILCNFLVAGSIYAAH.TTKSA..IAKFFVVNLIIMAFAISGFSHVVANSYLWFLQPF...LKIFGTSGDW........................ADFGKFAYNVQLPTLFGNFLSGGIFLPFLYYFIY
Q8EVD8_MYCPE/29-326	AERSVVGVFVA.SNYK...ANKKYLKTFLEGMLAGFFVAIGYYVALYGASKF................A..D........AGVQTVLIGAM.FPVAILLITFVGGSLFTTNCL.GFTNACVKD..VKF.NKFFKNLAICYGGNIVGSLVVFLILLAM...GVLVPYLKDSNGNNAYTDHGAFTQLAADFTLKKIGE......LG..T......AL.RTGESISAGLVIGTFFSNFFSGIICNVFVCVTLYITF.STKNI..AAVVIMLWLTIFVFVISGTPHCVANLILFFCN.......ISQ.SLVVSSGMDSANIL....AQSGQTFLPVETPYLFLGVNIIPSILGNFIGGGILIPGIVYLIY
A7AX62_BABBO/12-262	AGDAYKVAIDT.GIYK...KSCPIYILLVKAMMGGYFAALGGHAAMVLASYY.............YMDGHH..........GGAKLAFGVI.FSGALLCIVFTGTDLVTSNCMNFAFLAYSRQ..VTL.FQYLTRMGTSLLGNYCGAILGAALLTAG...TGYF.........SLDK........RPEAYLKAIYD......AK..T......AL.P.............FWRTMLSAIGCNSYVCMAVWCCY.VAMDS..AGCVLAVMILITSFAVAGFEHIVANFYTLHAA.......LFSCEG..........................TSVGVVYGRNLAPTLLGNYIGGSLIIALPLWLFY
Q4UFP9_THEAN/11-263	AKDNYERIAKE.AGDK...VNGNILTLFVKSLLGGWFVAIGGYAASVIASLFY............EQDASN..........GAARAAFSLI.FPGALCAILFTGSDLYTGNTMSFTFALCKKH..ITF.LNYFLKLGISIMGNYIGAVIGALILSGG...TTYFL........KDVG........KGAPYLLDMAI......AK..T......NK.P.............FWKTMFSAIGCNCFVCLAVWSFY.ACYDS..AGAVLIVFAHIGAFAAGGLEHTIANFYLLNAA.......LIS.QSGV........................S.FLDVYYRNLIPVFLGNTIAGTMFMGLPIAFMY
O77389_PLAF7/21-281	GEESYIRCVEY.GKKK...AHYSNLNLLAKAILAGMFVGLCAHASGIAGGLFYYH........KLREIVGA..........SMSVFVYGFT.FPIAFMCIICTGSDLFTGNTLAVTMALYEKK..VKL.LDYLRVMTISLFGNYVGAVSFAFFVSYL...SGAFTNV....HAVEKN........HFFQFLNDIAE......KK..V......HH.T.............FVECVSLAVGCNIFVCLAVYFVL.TLKDG..AGYVFSVFFAVYAFAIAGYEHIIANIYTLNIA.......LMV.NTKI........................T.VYQAYIKNLLPTLLGNYIAGAIVLGLPLYFIY
Q1JSG0_TOXGO/6-261	SPDTYLHVIDY.GLKK...VRLRFDRLLLQAFMAGVYIGMAGNACISLAGGFSTD.......PADPKAITA..........GVQKFIYASI.FPVAFIAIIMTGAELFTGNTMTMLICWFERR..ITI.WQLLQNWAGSFLGNWLGTMFSAYFLTYL...CCPF..........DHD........PYLSYLNYTAA......SK..V......SY.G.............WGSCFLRGVGCNTWVCLAVWFVV.ACDDA..AGKILALWFPIVAFVLSSYEHIIANLYTLQLC.......AML.GVD.........................TSLADMIAFNLLPTLLGNLFGGCGLIGMVYFYNF
A0QFJ4_MYCA1/42-297	VGAMVDRVSAM.AVEK....AAHPWAFLMRSLVGGAMVAFGVLLALVVSTGV................KTP..........GVASLLMGLA.FGMSFVLILVSGMSLITADMAAGFLAVLQRA..LSI.RSYVVLVAVGLVGNIVGALVFVTVCAAA...GGPY...........LG........AFADRAATVGT......QK..A......GQ.P.............FWTALLLAVLCTWFLQTSMCMFF.KARSD..VARMALAFYGPFAFVIGGTQHVIANVGFVGLP.......LLL.NLFHPIAAR..............GDIGWGFGDHGLLTNIGVTTVGNLIGGTVFVALPFWIIA
A5PEF7_9SPHN/15-262	PAEIFERAAEE.GKRR...LDYSLLALLATGFIAGFTIIFGSAAQALIHSAA..............LPHFD..........EFASVLGALG.FAVGVVFLIVGRAELFSENFFDPIATAFEGKERHVF.RRLLRLWVLTFALNIVGGTLLILALSVD...GALP............A........GARESLMSPAS......EI..A......ER.A.............PWATFARSVVGGALVALLSFLVI.AAQST..GARAMMAYAVGVMLALGPFEHVVVSMLHLLFG.......LFI.GA..........................DLAVQHIARVGAISLAGNLIGGIGLVTLSHAAQA
Q15NF5_PSEA6/58-302	PDDILEKAIDE.GVEQ...LARPAMSLFMSALAAGMIICFTVLAVGVMTTIV..............GDLST..........GFNRVLVALV.YPLGFVMCILSRTQLFTEHTATAFYPILDRR..IKI.VRMFRLWGIVIAGNMLGGVISAGLLAVS...DEVI.....................HASEGYFIIAE......HI..L......SY.S.............PLTLLTSATLAGWLMALGAWTIL.STHST..TSQILCIYIVTFIIGLGGLHHSIAGSVELLVG.......YFT.SD..........................QLSFLEMLKALSVVLLGNAIGGSVFVALLNYSHI
A3ZPF8_9PLAN/14-261	PNQILREELHE.GMEA...LSRSSTRLFLSSISAGLDLGFSFFLIAVVRTLA.............ADQVSP..........PVVELWTALV.YPLGFILVVMGRSELFTEQTTLAILPLLSGQ..ATW.KMVMRLWGIVYIANLLGAAIFAGIVVLVGPNLHVI......................DPQVFEEIAE......KI..V......SY.D.............WWVILLSATLAGWLMGLLSWLVV.AGRDT..ISQIVIVFLITATIGLGHLHHSIVGTVEVLAG.......IFQ.GD..........................RTTFADFAHFLLWTTLGNAFGGGFFVAVLKFGHA
A1ZPK3_9BACT/11-258	VDEILDQQINT.AIHE...YRRSNFRLLVSAFSAGLEVGFSVFLIGALYSLF.............HGELSS..........ATLHIILAFA.YPIGFIFVVIGRSELFTEHTTMAILPVLNGS..SNL.KSLLVLWGIILTGNLTGGFLFSLLLVDFTTAMDII......................KPEAFAYLAE......HL..I......HY.S.............WNIILVSAIFAGWLMGLLSWLLA.SVSDS..SSQIIVVILVTATIGIGGLHHSIVGSIEVFSG.......MLV.SP..........................KITFADYLSFEICSIVGNAIGGVFFVGIVKYGQK
Q1Q8T7_PSYCK/88-335	YASILVEQVMD.ARET...FERSLGSLFTSAFTAGLEIGISFFMILAAFALL.............SGVLPS..........HYAVVLASLL.YPIGFIIVVIGQSLLFTEQTSLLSLPVLNKI..EPL.NKLLRLWAIVIAGNVVGGCLFAALMIGLGLNMQLF......................SVSDIDIYAE......HI..L......GF.R.............WWVIFGSAILAGWMMGVTAWLVT.SARDT..LSRIVLVTLITGSIGFLGLHHSIVGNIEVFSA.......LLY.GN..........................TVSLGRYLLFLAVVLVGNTVGGVVFVAILKNRTF
A3I171_9BACT/46-293	HGEILRDQLSD.ALET...YNKSTSSILLSSVTAGLEIGFSYLMICSVFFFL.............EGKMGE..........DSIFKMISLV.YPLGFILVVMGQSILFTEQTALLTLPVLNKK..QTS.GAMLRLWGLVVIGNLIGGYAIALLLNWLGPRLGIF......................NNEVMVTIAK......HV..I......AA.K.............LPVILVSAIVAGWLMGLLSWLLA.SVRDT..ISRIVIIFLITSVLAFAGLHHSIIGSIEVFSG.......MLR.SP..........................DISLWDYLTFQGSALLGNAFGGAIFVALLKYRAF
A3XP11_LEEBM/29-276	HGEILKEQICE.GKKI...YTLSKSSVLISSLTAGLELGFSYMMLCSVFFHF.............SDSFSE..........DTLFKLIALV.YPLGFILVVLGQSILFTEQTSLLTLPVLNRK..HSL.MSLLRIWGLVILGNLIGGWLIGLVLFWIGPQLGIF......................EAETVVTIGE......HV..A......HF.S.............LPVILVSAILAGWMMGLLSWLVT.SSKDT..VSRIIIIFLITATMAFVGLHHSIIGNIEVFGA.......YLL.GT..........................DISLGRYLWVQSTALIGNAIGGAFFVALLKYRAF
A0M1S7_GRAFK/30-277	HGEILKEQIIE.GCET...YDRSKSSILLSSFTAGLEIGFSFLMICSVFFYF.............EGKVAE..........ETLFKLIALV.YPIGFIMVVLGQSILFTEQTSLLTLPVLNKK..RSI.LSLFGIWGIVILGNLIGGMLMALTLSWVGPKLGIF......................DINSIAKVGE......HF..V......DY.D.............ITTILVSAILAGWLMGLLSWLVT.SSKET..TGEIFIIYIITAVMGFTGLHHSIIGHIEIFAG.......MLV.SP..........................EIDFIIYLKTLITALVGNALGATIFVALLKYRAF
Q1YI18_MOBAS/26-269	FEEIFARVLST.ADDE...LDANNRYLFWSGIGAGGALGLTFLARVVFTDAA.................GE..........ATPGLLGNLL.YPVGFLIIVLGRYQLFTENTLTPVVLVLTKL..ASL.RNLLRLWGVVLVANMIGAVGAAGLLAYF...DVMT............P........ERLERALEMGH......EA..Y......ET.R.............WFSLFSKGVIAGWIVAAMVWLVH.GGRDT..VSKILFVWLLMYFVGVGGFFHVITSSVEVFFL.......SFRLEE..........................VAFLPLFPMFVLPVLLGNTIGGVTFVAVLNYSQF
Q0G7B8_9RHIZ/41-283	FEEVFARVLSS.ADHE...LDVSNRYLFWSALGAGGAIGLTFLARVILTEAA.................GE..........ETPGFLGNLM.YPVGFLIIVIGRYQLFTENTLTPVVLVLTKL..TSI.ASLLRLWTIVLIGNLVGAMAVAALIAYV...DVLT............V........QRVAKAIEIGR......HA..Y......ET.E.............WLTIAARALIAGWIVAAMVWLVH.AARDT..VSRMMVVFILMYFLGICGFFHVITSSVEVFFL.......AFR.TD..........................VSFFALFPNFVAPVLIGNTVGGVIFVAVLNYAQF
Q3ILV8_NATPD/15-255	TDEIYERVVVE.ADEE...MNRSMPELFFSALAGGFAISITFLLYVSGTHAA.............................DGAAILGAIL.YPLGFIYIIIGNYQLYTENTLPPVALVLERI..ASL.PAMLRMYGIVLWGNLAGGTIGALVLAHG...GVFD............A........ATTQTAIEIAT......SG..V......ET.N.............WWPLFFKAMFAGLIVAGVVWMDF.SVSNA..MARVTLIYMAFLAIPVGGLFHIVVASTEVMFL.......VFL.GE..........................IGLWVGAVQFALPVLLGNTLGGILLVTIVNYFQT
Q5V5F2_HALMA/35-275	ADEIFQRIIVA.ADEE...VTVGTREMFFAGVAGGFAITVTFMLYASLYAKT.............................GGDPILSALL.YPLGFVFIILGDYQLYTENTLPPVALVLERL..ASI.PSLLRIWVVVLISNLFGGMLGALALATT...NVLS............A........DAAAAAAGFAQ......KA..I......ET.S.............QITLFSKAVFAGLIVAGVVWVDY.SLRDS..ISRLVLIYISFLAIPFGNLYHVVVSATEMFYL.......VFI.GE..........................LALSVGLWQFVLPVLLGNSVGGVVLVTVVNYFHT
Q18K73_HALWD/33-272	SDEVFQRIVAD.ADHE...VTSSVRELFFSALAAGFAITITFLVYASMSATT..............................ETPLVAALL.YPLGFIYIIIGGYQLYTENTLPPVALTFERL..SSV.PTLLRHWSIVLIGNFLGGGIGALALAYG...GVFS............P........EATSVAVDIAQ......KG..I......ST.P.............PEQLFFKAAFAGFIVAGVVWLDF.AAQET..ISRLFVVYIAFLAIPLGDLFHVVVSFTEAVFL.......IAH.GG..........................VGVIAGFGGFVLPVLLGNTIGGVLLVTVVNYYQT
B9LS01_HALLT/25-272	SDEVFQRIIAA.ADEE...VTSGSRELFFSGLAAGLAITITFMLYASLTAAT.............................DSHPILSVLL.YPLGFIYIIIGGYQLYTENTLPPVALTLERL..ASI.PTLLRHWTIVLAGNFIGGGIGALVLSYG...GVFT............G........DTVDAARYISE......GG..F......SI.G.............AVPLFFKAAMAGLIVAGVVWVGF.ASTDS..VSRMLVVYLAFLAIPLGDLFHVVVSFTEVLYLFFEYNIPLYG.AE..........................ISLYSGIVGFVIPVLIGNTIGGIVLVTLVNYFQT
Q1ITR8_KORVE/9-250	ANEIFEQVESN.AHDE...VRRTPHALAFSGLAGGITMGLTGLAVATAKAAL.................PE..........HAGSFIPYLF.YPLGFIAVIIGRAQLFTENTLYPVALILSER..KHV.ADTLRLWAIVFVSNVLGACAFSALAVKT...SSLK............P........DIAEYLVKLGQ......EA..L......LG.S.............SAHIFWSGVIGGWMIALVAWMVS.ASSWT..IGQIAVIWLLTFIVGLGHFSHCIATSGEILAA.......VFS.G...........................VVPLEAYVKWLLFATAGNITGGIFIVTLLNFGQV
A3UCY8_9RHOB/22-262	SKTLYSVIAET.GKEE...LLRPSSSLLYSALTAGLAMGASVLLMGAIEKAV................GDA..........SWSSLAIAVG.YPAGFLLIAMARMQLFTENTLTAVLPVTKNRRWRSV.RLLGRLWAIVLFGNLVGAVAIGAVLSHV.................TEP........DLFEAMVSASS......HI..T......HR.D.............ALGNFISALPAGFLIGLMAWSLP.GLPYE....KLGAVFIVTYLVGAGGFPHIVAGTVETTVL.......IVA.G...........................VWGAGEGLAFILPVLVGNTLGGAALFAGLAYGQV
B5ECY1_GEOBB/30-272	AVVVHEAVRKE.GETE...LQRPTSALAWSGVAAGLSMGFSLFAEGLLHAHL...............P.DL..........PWRPLVSKFG.YTVGFLIVILGRQQLFTENTLTVILPLLHRRDLATL.LNVARLWSVVLAANLLGVWLFTLGLREP....VFD............P........GVLESFRTLGR......EA..I......AP.G.............ITAVFFKGIFGGWLIALMVWLLP.GSANS....RLATIVIITYLVGLGKMSHIVAGSAETMYL.......AVV.GE..........................ISYPGYLLGYMLPVLAGNIIGGVALVAALNHAQV
Q028D0_SOLUE/25-268	VHVVHEAVRRE.GEEE...LKRSSSALAWSGLAAGLSMGFSAIAEGLIRSRL...............P.DA..........PWRPLLTTMG.YSAGFLLVVLGRQQLFTENTLTPMLPLFSNRDGATL.RNVARLWVVVLAANMVGALVIAWVLAATGALP...............P........EVKRALSDIAR......ES..S......GL.G.............FGVVLLRGVFAGWLIAMLVWMLP.FAEGA....RFFVVLGMTWLIGLGGFSHVVAGAVEALYL.......AVS.GA..........................GTWEGAILGYIVPALIGNILGGVTLVAVINHAQV
B2JRW0_BURP8/36-280	ALVIHEIIREE.GETA...LQRKPLALLWSALAAGLSMGFSFLTQAVLKSKA...............SVGA..........EGASLIAPAG.YCVGFVIVVLGRQQLFTESTLTVVLPVLTRKDIRTT.AAALRLWVIVLTANLAGTWIFAAILASP...SSFT............H........TLAPALDELAQ......AS..L......GS.S.............LVSTALKAVLAGWLIALMVWLLP.SARSA....AVLIVAMLTYVVAVCELSHIIAGSVEAAYV.......VLR.GN..........................AAIQDYLLRFFVPTLLGNVIGGIALVGLLNHASI
B2JHQ2_BURP8/50-294	ALMLHEIVREE.GEAA...LGRTVMALVWSSLAAGLSMGFSFLTMAVLQAGL...............P.DT..........SWQHLVASFG.YTTGFVLVIMGRQQLFSESTLTVILPVLTRRELDCL.LKALRLWIVVLFCNVIGSWIFAAMLRLP...GVFG............A........EVVEALDETAR......AA..I......GPID.............TFPTFMRAVFGGWLIALMVWLLP.SARSA....RLLTVVLITWVVAVAKLSHIIAGSTEVAYA.......VLA.GD..........................ASLPDYFNRFLLPTLAGNVVGGISLVALLNHAAI
B1ZJ45_METPB/34-277	AMILHEIIRRE.GEEE...MRRTTLALALSAFSAGLTMGFSLIVPGVLKGHL...............P.HE..........PWAELVLSMG.YSIGFLIVVLGRQQLFTENTVTPILPLLTERTFGAL.MRVVRLWTIVLVANILATIVIASVLAHT...DAFK............P........EVREAFAEISR......HT..I......ED.P.............FWTTVIKAVFAGWLIALMVWILP.ATGSA....APFIIILMTWLVSMCGLAHIVAGSVDAYYL.......VAT.GE..........................IDFAKYLTGFFVPTLLGNVVGGVTLVSVLNFGQV
A4YNV4_BRASO/35-278	AALIHETIRAE.GESE...LERRWWAILLSGFAAGLSISLSLIVQGEFHAFV...............S.DE..........AARRLFAPLG.YTAGFLVVVLGRQQLFTENTLTPILPLLHHRDLRTL.GNVARLWSLVLIANVAGTWAAAAALVHT...DVFE............P........RIIDAFAEISR......HT..V......EG.P.............FLTTFMRAIFAGWLIALMAWLLP.AVRGA....RAHIVIIMTYLVALGQFAHIVAGSVECAFL.......VMK.GQ..........................ASLGDYAGAFFLPTLLGNVVGGTTLVALLNYGQV
A6X734_OCHA4/22-265	SAAIHELIRRD.GEKE...INRDAMALFWSAIAGGISMSTSMIARGILETYL...............P.DS..........DLFFLVSSAG.YTVGFIIVIIANQQLFTENTITPVLPFMTEPTLSHF.VKMIRLWTIVLFGNLIGGAIAAFVMVSM...PIFS............D........EVTNTFVDMGK......HL..I......AN.S.............SNELFSKGIMSGWLIATLVWMLH.STKQG....HLALIFLITYLIAIGDLTHIVVGSIEVLFL.......LMI.GE..........................VTPFDSIFKFGLPTLFGNVVGGTFIFGLISHAQV
Q1QUJ8_CHRSD/31-274	AAAVHESIREE.GETE...LKRAASALLWSAIAAGLSMSFSMLAKGLLHARL...............P.DS..........DIGYLVESLG.YTIGFLVVILARQQLFTENTVTAVLPVMSTPRIMQF.LKLLKLWGVVLVGNLVGVAISAYAILYM...PLFD............A........ETHKAFLSLGH......HI..M......EN.T.............GGQMFAKGIVAGWMIATMVWLLP.AAGGA....KIWVILIVTYLVALGGFTHIIVGSTEVMYL.......MFA.GQ..........................ANLGEYLFDFALPTLAGNVIGGTFIFALISHAQI
Q4K4H9_PSEF5/28-271	AAVLHEIIRTQ.GDQE...LERSVAALWWSALAAGLTMGLSLMGMGLLNSRL...............P.DG..........EAFKVIASFG.YCAGFLAVILARQQLFTENTLTAVLPVMSKPSLNNF.GRLLRLWGVVLVGNLCGTLLVAYVMLHL...PIFD............G........KTDQAFLEIGR......KV..M......EN.D.............RAQMFAKGIISGWMIATMVWMIP.SMESA....KLWIIILITYLMALGDFTHIVVGSAEVSYL.......VFA.GE..........................LPWRDFWMVFAGPTLAGNIIGGSFIFALISHAQV
Q6D2L1_ERWCT/42-285	AAAIHEEIRQE.GQKE...LERDAMALLWSAIAAGISMGTSFMAVGMLHNHL...............V.GV..........PGSFLLECFG.YTIGFVIVIMARQQLFTENTVTAVLPIMHKPTRSNF.HLLGRLWSVVLTGNLIGTALAALAFTYM...PVFD............G........ETREALVEIAM......KV..M......KN.S.............PTEMFANAVVSGWIIATMVWMLP.HAYSA....KLWIIIIMTWMIAFSDLTHIVAGASEIFYL.......VFI.GH..........................IPWQAFIWPFALPTLAGNIIGGTFIFALISHAQI
A8GHA0_SERP5/41-284	AAAVHEQIRME.GEKE...LERDWLALLWSAVAAGLSMGASLMTKGIFHARL...............P.DD..........PSRFFIENIG.YTFGFIIVIMARQQLFTENTVTAVLPIMHKPTPRNF.VILFRLWGVVLLGNLIGTGLVSLAFIHM...PIFD............E........NTRSAFVSLSE......EV..M......QN.S.............PSEMFANGILAGWIIATMVWMFP.SAGAA....KIWVIVLMTYLVAICDLTHIVVGSVEILYL.......VFS.GV..........................IPWQDFIYPFAIPTLAGNIIGGTFIFALISHAQI
Q6FBC8_ACIAD/35-278	PRLVYEIIRRD.GVEE...LSRPTSTLIFSGITAGLVMSFSFVFKAVIASYL...............PIDA..........VWTDLITNIG.YTIGFLIAILGHLQLFTENTITTVIPLFKPFSLDKL.KAVARLWSIVILTNIFGTALSSLFFLTT...DLFS............P........EVDHALDEIAH......HV..A......SF.T.............AWENFLKGVLSGLLIAALVWMLP.SVNN.....KILLIFMITYLIGLGDFTHVVVGSVEVAYL.......VWQ.GQ..........................TSLSEYFFQFLVPTTLGNIIGGTGIFTLLIYGQV
Q6F6T5_ACIAD/36-279	PRLVYEIIRRD.GIEE...LSRPTKALIFSGITAGIIISFSFIFKAALIAYL...............PAEA..........IWIDLVANMG.YTVGFVLVILGHMQLFTENTITTVVPLFNPFTFEKL.KGVFRLWSIVFISNLVGTALAALFLLNT...QLFT............A........EIDHALNELAH......HV..A......SF.S.............MTENLIKGIPAGILIASLVWMLP.SASN.....KFLLIFFITYLMGLGGFTHVIVGSAEMAYW.......VYQ.GH..........................ASLGTYLFQFLIPTTLGNIIGGTGVFTLLIYGQV
A3JZ00_9RHOB/47-291	ARLIYEVIRRD.GDEE...LQRPVASLVWSGLAAGVLISLSVLTQAVLKSKL...............PE.T..........DWALLVEGLG.YSVGFMVVIFGRMQLFTENTITTVLPVVADRSLTCL.LKLLRLWAVVLVANIVGCVVASGFLTLP...FVVQ............P........DVMTALIAVSH......HA..V......EG.T.............ATQNFVRAMPAGLIIAALVWILPATRNGG....SFFVVMALTWLITAAGFAHVIAGSVEAGLL.......VWV.GE..........................MRFADAALIYFLPVLAGNVAGGTAVFTLLVWGQV
Q166R1_ROSDO/29-272	PLLVFETIRRN.GEEE...LERPMRALWFSGIAAGLLISFSVLGEATLRAYL...............PD.A..........PWRFIVENAG.YSLGFLLVILGRMQLFTENTITTVVPVTLNPTRRAL.RRTLRLWAAVLAANVVGAFLIAGFFAYA...GVLS............D........DVFVAMTDLSH......HA..T......GM.P.............AMEGLMRGIPAGILIAALVWMLP.SSKGS....EVAVITLFTWLIALGDFTHIVAGSVEMAFL.......LVQ.AE..........................MGLAQAIFGFFIPVFIGNVLGGTVIFTMLTWAQV
A8LTT3_DINSH/29-272	SRLVFETIRQS.GDEE...LRRPAMALAFSGVAAGLLIAFSVLGEALLRANL...............PD.A..........PWRYILENFG.YSLGFLLVILGRMQLFTENTITTVVPVLITPTAEMF.GKVASLWGIVLLANVVGAFAAGAFLLGA...PVLS............P........EVAEAVMELSR......HA..T......GM.G.............AVEGFARGIPAGVLIAALVWMLP.VARGN....ELALIVLFTWLIALGDFTHIIAGSVEMAYV.......LLA.GE..........................LGLGQALLGFFVPVLAGNVVGGTVVFTMLAWAQT
A4ELR5_9RHOB/23-266	SKHIFEIIRRD.GEEE...LERPNGSLFWSGIAAGLMISLSVLGEAIFRTYL...............PD.A..........QWSYLVENLG.YSLGFLVVILGRMQLFTENTITTVLPVMHNPVWSMF.KRLVILWCIVLLANVIGAFGVATAFAYG...SFIP............V........ELIPAITELSE......HA..T......GF.G.............ASEGFQRAIPAGILVAAIVWMLP.ESDGF....GFFVILVFTWLIAAGDFTHIVAGSVEMAFL.......MVQ.GM..........................LPFSDALFGFFLPVLAGNILGGTVIFALLAFGQV
A3V9U1_9RHOB/34-277	PTTIYEVIRLD.GEEE...LRRNKLSLMWSGISAGIVISLSVLGEAIFRAHL...............PD.T..........PARYLIENLG.YSLGFLMVIVGRMQLFTENTMTTVLPLLDKPGWGVL.GRTAVLWAIVLIANVIGAFVVALFYAYG...GALG............D........DLMAAMFELSL......HA..V......GF.E.............PGEAFARGIPAGVLIAAIVWMLP.QVKDA....AVAIIVIFTWLIAAGDFTHIVAGSVEMALL.......MVV.GD..........................LSLTDGVFDFFLPVLAGNVIGGTAIFTMLIYGQT
Q2CIT4_9RHOB/27-272	SKLVYEVIRRD.GEEE...LERTQRSLFWAGIAAGVLISFSVIGEALLRTYL...............PQGQ..........SWTYIVENLG.YSFGFLLVILGRMQLFTENTITTVLPFMQAPTLRNL.MRVLRLWAIVLGANVVGAFVAGWWLAQV...GAMP............E........EVIPTIRGLSE......HA..T......GM.G.............AWESFVRGVPAGILVAAIVWMMPLVTSGA....EFLVIMVFTWLIALGDFTHVVAGSVEMAFL.......MIE.GG..........................LGAYEGVFDFFLPVFAGNVVGGTLIFAAMAWGQV
A3SUC3_9RHOB/32-275	PKLIYEVIRRE.GEEE...LARSKRSLIWSGIAAGVMISLSVLGEAVFRTYL...............PD.T..........AHRFLIENLG.YSLGFLAVIMGRMQLFTENTITTVLPIMRAKTWHSL.MCMFRLWGIVLAANVVGAFAAAMLFLWT...PAIS............P........EVLPAILDLSH......HA..T......SM.G.............AYQGFWRAIPAGVIVALIVWMMP.QADET....SFFLILVFTWLIAAGDFAHIVAGSVEMAVM.......ILD.GQ..........................LGLMAAVFEFFLPVLAGNIVGGTIIFTLVAWGQV
Q28LC8_JANSC/15-258	SKLIYEVIRRD.GEEE...LERPTRSLVWSGIAAGILISFSVLGEAIFRTYL...............PD.A..........PWRFLLENLG.YSLGFLLVILGRMQLFTENTITTILPLVAERSSRCL.TSVLRLWSIVLIANIVGAFVAAAFMTQT...SGIA............P........DLLTTINELSR......HA..T......GF.S.............ATEGFIRAIPAGVLVASIVWMMP.SQNGG....EVMLIVIFTWLIAAGDFTHIIAGSVEMWVL.......ILQ.GD..........................LGASVAAFRFFVPVLAGNIVGGTLVFALLAWGQV
Q0G180_9RHIZ/65-308	PLAVYEIVRQE.GEDE...LTRPYRSLWWSGLAAGLSIGFSVYTQAAMRSYL................PDA..........DWTPLLECIG.YSVGFLIVILGRQQLFTEITLTAVLPLLARPTPRGF.FAVARLWTIVLVANMVGTAVFALGIAVD...ILDT............P........EIVAAAIEISR......EA..T......SG.T.............FHHLLLRGIAAGWLMATVVWLMP.SAKGS....GFIVIALITSLIALFHLAHVVAGSVEAFTL.......VFI.GE..........................RGLIDALVGFHLPALIGNVLGGSALFALISYGQV
Q089Y9_SHEFN/59-303	SLTVYSIILRE.GQEE...LERPLMSLWWSGIAAGIGISSSVLAEGIIRSNI...............GSDH..........PYLSIIESLG.YTFGFVLVILARLQLFTENTITVVLPLLANTTQRRL.FCTARLWGIVLVANFVGTFLTAAIVVHG...NILT............E........DILTAILQISR......HV..A......EL.T.............PSETLMRGIPAGFFIAALVWMLP.SAKGS....EVLVIIMFTWLIAAGEFTHVIAGSNEIFSL.......VLN.GE..........................MNFFTALSHHIGPMLMGNIIGGTGLFAMLAYGQV
Q0FTX8_9RHOB/29-271	AVSVYGIVHEE.GVEE...LERPLSSLWWSGVAAGLGITASVLAEGILHTMF................EGH..........PYQAAIENLG.YSVGFVLVILGRLQLFTENTLTAILPLLVQRTPKML.WCTARLWAVILLANFVGTFLAIAFAVWG...GSIP............P........ENVQGMIAISR......HF..A......EH.T.............PWEAFTLGVPAGFYVAAIVWMMP.SARGA....SVLVIVMFTYLIAMGGFTHVIAGSAEMFLL.......LLT.GE..........................VGPLG.VASLLGATLMGNILGGTGLFALLAYGQV
A2E8U8_TRIVA/7-254	YSEICEKLTQA.GVTR...CNQPTYNFIVRSFLSGVFISFSFLFGVVATIE..............................SGQTIMFALC.FAIGLDYILFLNCYLFTGDLVPVVLCALNRR..APA.GKLIYALGMTYIFNALGCVFGAFFTGWA...TGLSS.......NPYDN........WIGQKVALYCY......KK..T......HM.N.............YGNMFAKAMICNALVSIATFMAN.MTTSY..CGKCLAVFLAIGNFSTLGLEHCMANWFCLSNG.......LMQKDAIK........................NMTWKATILNLIIVSIGNAVGSCVFVSLPAFLQQ
Q7NY64_CHRVO/6-253	TLAYVVDEAAS.KQKV...LLSEPGRYLLSAAMAGALIAVVLAVSLKLGQVF..............FAAGD..........AGYYIATSGF.FGVALVSIIVCKVELFTSNVMYFTVGRLSGR..CRT.CNLLRSWAMVYIGNLIGVLLFVAVLAGA...GGMG...........AL........PANHLLFNVVE......HK..V......HA.S.............TMEIFWKGVLCNWVICLAVWVPM.RLANE..AARLLIIMLLVFVFFFSGFEHSIANMAFFALA.......KLQ.GMA.........................ALEWGDILHNMLPATLGNIVGGAVGVGLVVFRLE
B1YJJ9_EXIS2/6-254	ALEGLRKKAVK.STQM...LRMRPLEYLVRAMLAGVFIGFAIIFTLKAINGL..............YLNES..........PVTTLVGGLT.FGVALVLIVYGGAELFTGNTMYFTTSTMRGF..TSK.MDTLKVWTLCFIGNGLGGLAFALLFSQT...GIIQ...........EL........GMENWLFAVSE......TK..I......HH.T.............TWEIFTRAIFCNWMVCLAIFIPK.NMKNE..LAQIMMMMILVAVFFASGFDHVIANMALFSLA.......LVV.PHPE........................AISFAGAIHNLVPALLGNIIGGALFMGMVYTWLN
Q73BJ7_BACC1/5-253	GLDYVVKLAKS.KKQM...LDTNPMQYFIRAALAGIYIGFIIVLCFKLGNFF..............HIADS..........PATYLAASMF.FGIALVLIIYGGAELFTGNTMYFTVATLRKE..TTI.SDTLRNWVTCYAGNLAGALFFALLFYAT...GIFE...........TI........DHSHFMNKVVE......GK..M......NT.P.............TMQLFFKAILCNWLVCLACFLPS.QVKGD..TAKIMIMMMLVFTFFLSGYEHSIANLSLFALS.......LVS.PHPE........................TISFAGAIHNLIPVTIGNIIGGSVFVGMVYHYLT
YWCJ_BACSU/5-253	ALQKVEQYALK.KQNI...FASSKIRYVLRSILASIFIGFGITAASKTGSYF..............FMADS..........PFAFPAAAVT.FGAAILMIAYGGGDLFTGNTFYFTYTALRKK..ISW.RDTLYLWMSSYAGNLIGAILFAILISAT...GLFE...........EP........SVHSFLIHLAE......HK..M......EP.P.............ASELFFRGMLCNWLVCLAFFIPM.SLKGE..GAKLFTMMLFVFCFFISGFEHSIANMCTFAIS.......LLI.EHPD........................TVTLMGAVRNLIPVTLGNLTAGIVMMGWMYYTLN
Q65DB6_BACLD/5-253	SLVLVEELALK.KQSI...FVQSPLRYLLRAMLASMFIGFGVIVAFKTGNLF..............YVEHS..........PFTYPIAAIT.FGGAIILIVYGGGDLFTGNTFYYTLAALRKK..MRW.PTVIKLWMFSYAGNLMGAVFFAGLIFAT...GLFK...........DP........SSTGFILSVAE......HK..M......NT.P.............VTELFFKAILCNWLVCLAFFVPM.AQKGD..GAKMFSMMLFVFTFFISGYEHSIANMATFAVS.......LVT.EHPE........................TISIAGAIHNLIPVTLGNLVGGAFMMGFMYHYAN
Q186B7_CLOD6/5-253	TLDKLTNAAIN.KINL...LNTSKVKYLVSSAFAGLYVGIGILLIFTIGGLL..............TDAGS..........PMTKIVMGLS.FAIALSLVIMTGTELFTGNNMVMSAGMLNKG..VSI.KDTSKIWAYSWVGNLIGALVLGIIFVGT...GLVD...........KG........PVAEFFANTAA......SK..A......SM.P.............FTALFFRGILCNILVCVSVLCSF.RTNSD..TAKIIMIFLCLFAFITSGFEHSVANMTIYSVS.......LFS.PTIS........................TVTIGGAIYNLVAVTLGNIVGGALFMGLGTYILG
Q890Z5_CLOTE/5-252	EINKLAVASEK.KVAL...LKESKAKYVLASMLAGIYVGFGILLIFSIGGIL..............SPANS..........PFTKIIMGVS.FGIALSLVLVAGSELFTGNNLIMTIGALEKK..VTW.KSALNVWIFSYIGNFIGSFLLGLMFTYS...GLP............KG........NIAKFIISGTK......NK..I......AA.P.............SIELFIRGILCNMLVCLAVWCFF.KLKEE..GAKLIMIFWCLFAFITAGFEHSVANMTLFSIA.......YMI.PHGL........................EITFGGLMHNMLWVTLGNFVGGALFIGWTYWYIS
A5I0E9_CLOBH/5-252	EINKISNVAEN.KRDL...LRNNRVGYLVSSALAGIYVGIGTILIFTLGGNL..............EAVNS..........SYVKLIMGLS.FGIALSLVIMAGSELFTGNNMVMAIGTLNKK..TTW.KDALSIWGNSFAGNLIGSMLLALIFVNA...GLA............KG........SVGKFILKTAE......TK..M......TL.S.............PMELFLRGLLCNILVCLAVWCSL.KMKEE..AGKLIMIFWCLFAFISSGFEHSVANMTLFSIA.......LFI.PHGV........................GISVNGMAYNLIFVSLGNIIGGALFVGAAYYKIS
Q0TQF7_CLOP1/5-252	EFSNVISAGRG.KIDL...LNNSKGRYLVYAMLAGLYVSFGIMLAFTIGGIL..............DSANS..........PSTKIIMGAS.FGVALSLVVFAGSELFTGNNFVMTIGMLNKE..VTF.KECGKVWGLAYAGNFLGSIIAALGFIGA...GLT............TG........SVSDFMIKTAE......IK..I......SL.P.............PEQLFIRGIFCNILVCLAVWCTF.RLKTE..TSKLIMIFWCLFAFVTSGFEHSIANMSLLVIG.......VIL.TKGA........................TITVAGSLYNLFFVTLGNILGGVLLGVTYHYIAN
A7AYM5_RUMGN/5-252	EIDMAGNAAKK.KIQF...LRQQTGAYFISAMLAGMFVGFGVLLAFTAGGML..............KEGGV..........PGVKFIMGGC.FGVALSLVLMAGAELFTGSNFVMAVGMFQKK..VTF.QDSVTVWVTCWLGNLAGSVLVAGMYSLT...GLC............TG........SVQAIMADTTA......MK..M......SV.E.............PLPLFMRAILCNILVCLAVWCGI.KMKTE..TGKLIMTFWCLITFFTAGFEHSVANMSLMMIG.......LLN.PAQY........................DISIGGYAYNLAVVTIGNMVGGILFLAVPYFLIG
Q97IX8_CLOAB/5-250	DFQTVSKAAKA.KTSF...LQKNFIGYFLASMLAGMYVGFGVLLIFTIGGML................KGM..........AFSKIVMGAS.FGIALSLVILAGSELFTGNNMVMTAGMLSKT..IKL.SKAIKLWIVCFIGNWIGAILLAVMFYAS...GLL............NG........STSKFIAAAAA......SK..M......NT.A.............ILPLFFRGILCNILVCLAVWCGF.KCKSE..SGKLIMIFWCLFAFITCGFEHSVANMTLLTLG.......LLA.PHKA........................AVSLGGYFYNISIVSLGNMVGGILFVALPYFIIS
A6LRI6_CLOB8/5-252	EFNSVIMAAKA.KVNL...LKTNKLGYFISSMLAGLYVGMGIMLIFTIGGLL..............GGSGS..........PATKIVMGVS.FGVALSLVIMAGSELFTGNNFIMTAASLRKE..VKW.TDTINIWIVCFIGNLVGSIIAGYLFYAT...GLT............AG........PVGEFIAKTSA......AK..M......SV.P.............FLPLLVRGIFCNILVCLATWCSF.KLKSE..SAKLIMIFWCLFAFITAGFEHSVANMTLLTIG.......LLN.PGAA........................SVSIMGYVYNIGVVTLGNMIGGAVFLALPYYIIS
A5ZUI0_9FIRM/5-249	DVQKLSNAANA.KITL...LKNDFFKYFMRAIMAGFFIVVAMIFSNVVGNVF.............SGAEES..........AWGKFLGALV.FSIAVLLISLVGGELFTGNNLVMAFGAFDKK..ISW.GDAAKVWVVSYIGNFVGCLILSLIFVWA...GAS......................GTADYFAGFIG......NK..L......AI.P.............AGQMFFRAVLCNFFVCLGVLCGI.KLKSE..AAKFLMIVMCISGFVVSGFEHCVANMGIFVTAG.....CLVP.............................GVSIGAMVKSMIIVTLGNMAGGALLLAWPLRKMS
A4ESK0_9RHOB/6-253	TVLGFAQLAQK.KGQN...LRSDPMAFLVLALKAGAFVGAGILLIFSLGQGV.................DG..........AIRPIVMGGS.FGIALTLVVFAGAELFTGHTMYMTHGLLTGI..SGI.GDLLRCWGASWAGNLVGALLLALLFVAG...GGGL.........ILGA........GEDALLYKVAA......KK..M......QG.S.............GLELFAKAILCNWLVCLALWCSA.RAKDD..VTKCIVIFWCLYAFIAAGFEHSVANMTVFSVA.......LLS.DYPE........................GISPAGAAHNLIFVTLGNTFAGAGIMGYGYWRAA
Q31VS1_SHIBS/5-249	TINKCAANAAR.IARL...SANNPLGFWVSSAMAGAYVGLGIILIFTLGNLL.................DP..........SVRPLVMGAT.FGIALTLVIIAGSELFTGHTMFLTFGVKAGS..ISH.GQMWAILPQTWLGNLVGSVFVAMLYSWG...GGSL...........LP........VDTSIVHSVAL......AK..T......TA.P.............AMVLFFKGALCNWLVCLAIWMAL.RTEG...AAKFIAIWWCLLAFIASGYEHSIANMTLFALS.......WFG.NHSE........................AYTLAGIGHNLLWVTLGNTLSGAVFMGLGYWYAT
Q1ZJ29_9GAMM/5-250	SIKKCAANAAR.IVKF...AKEDKLGFWISSAMAGAYVGLGIILIFSLGNVV.................DP..........SMRTLVMGSC.FGIALTLVIIAGSELFTGHTMFLTFGALTKQ..ITW.KDKFVVLPQTWIGNLIGSIFVAYLFYLA...GGGALL......NFEGS............LLHKVAF......AK..T......QA.P.............ALVLFAKGMLCNWLVCLAIWMAL.RTEG...SAKFIAIWWCLLAFIASGYEHSIANMTIFALS.......WFG.DAKE........................GFNMVGIGHNLLWVSLGNVVSGALFMGVGYWLST
Q1Q1C7_9BACT/6-256	AVDAIAAVSLK.KATC...MKHSLIGFLTLSVMAGFYIGFGVLIAFIVAAPI..............GAINP..........GLGKIAAGIF.FGLALALVVFAGAELFTGYNLLIFKGCFRGT..VTF.GDSMLGWFWTYIGNLAGSMLFALMLIPT...GVFA...........KD........PWLSFLLKVAT......YK..M......NA.P.............WWELFFRGIFCNWLVCLAVWSSF.RCTSD..SGKLIMIWWCLFCFVTTGMEHCVANMSIMTLA.......CLL.PHDPA......................VINFGKMFGWNLVSVTLGNIVGGGFFVTFLYWFAT
Q5WJL7_BACSK/11-259	TLAKLDSQAKQ.KHGL...LDSSPLRYFLAAMLAGAYVGVGSIVLFSVGDPF..............YQVSS..........PFLSVVTGAT.FGLALALVLWAGSELFTGSHLIFTASSLSGT..TTW.KQTASIWSWSFVGNLVGALLLSYLVFLT...GIFA...........DS........GTNHYMMSLAA......DK..M......NA.P.............LQELLFRGILCNWIVCLAIWTSL.RAEGD..IAKLFLIFVLIFAFIASGFEHSVANMSILGMA.......LFH.GGND........................LVTIGGFFYNLIPVTIGNVIGGALFVAGAYVAIS
Q9X2M6_STACA/15-265	SRETMNSVVSS.SQMKSVMLSKTPVRYFLKAMMSGFLLSIVAVFMLAIKTQH..............NGINE..........GTINLLGAIA.FSLALVLIVLTHSELLTSNFMYMTAGAYYKS..VPI.GKIVWLFTVCFIGNIVGGFVLFGLLKFT...SVMT............P........EMVTALTKIVD......KK..T......TLGT.............WDGILVKAIFANFFIKLDIYVSI.QFKEG..LSKAFFIACGVVVFVFMGYEHVVYNANLFSGM.......MFY.NLD.........................ALSWIDVLKNIVWAFVGNYIGGGIFVGLLYAFFN
Q4L8R7_STAHJ/14-264	TRDIVEAAVGQ.VQTKEIMATKTPGRYALKAIMSGFLLAIVTVFMLAIKTQF..............AGTNE..........GLVNLLGAIA.FSLALVLIVLTNSELLTSNFMYLTVGWYYKA..ITI.NKMLFIFLFCFIGNIIGGFILFFLMKGT...HIMT............P........EMIASLSKTVH......MK..T......VEST.............WLNILVKAIFCNFFINIGIYVSM.LFKEG..LARAFFIAAGVVVFVFMGYEHVVFNAGLYAGM.......VFY.NLD.........................ALSWLGVIKNIVFALIGNYIGGGIFIGLVYAYLN
Q2G1V0_STAA8/14-265	TGAIVDSISSS.VQMKQVMVQQTPGRYMLKAMMAGFLLSIVTVFMFGIKTQF.............ASTHVD..........GLINLMGAIA.FSLGLILVVLTNSELLTSNFMYFTVGWYYKV..VSV.KKMTWILLYCFLGNILGGFVLFFLMKFA...HVMT............P........EMTQALTALVQ......KK..T......VDST.............WLNIFTKGIFCNFFINIGIFISM.QFKGG..LTKAFFIACGVVVFVYMGYEHVVFNAGLYAGM.......VFF.NLD.........................AVSWLHVLKNIVFAFLGNFVGGGIFVGLVYAFLN
Q82ZI7_ENTFA/4-257	GSPLFEQIDKS.IDKKVNLFSNSFSRYAVRAMLACLFLTLGTAVAFAIAIKG..............EGISH..........SLGKMLYAFM.FSWSLVMILYMNAELGTSNMLYMTVGVYRKK..VNF.SLAAKILFTCILFNLIGGVLFGFLVSLT...VPFQD.......LPKDS............FFFTSIA......GK..L......EK.T.............TLQILVEAMFANIVVNTAVLVSM.RMKDD..AGKVAAIIFIIFIFAFLGFEHVIANFPALSLA.......YFA.SNGAI......................EAFTAGNVVHNLFWAFIGNFIGGGLIMGLGYAWLD
Q6NJ82_CORDI/5-258	NPTLNDKIFGS.VAKKEALLKTDFLRYFTRCILAGVYITLGTAFSAHVAQNV..............ENLAP..........GLGSVVFAMF.FFVGLGTIVILNAELVTSNMMYVSYAVVGKK..TPW.HKAALVLIVCVIGNLVGAVIIGYLLGQS...AAYSG.......LTPES............FVSVTLD......HK..L......EK.H.............SMGLFIEAMLANFVVNMAIVGCA.LIKDI..AGKLIWLMFIIGMFVGLGLEHVVANFGLVALV.......GFG.SEVHS......................EYFTAGYILHNWGIDFFGNLVGGGLCIGGVYAWLN
Q8DWG6_STRMU/7-260	TSTFYEKIASA.CRKKEALFDENLGRYALRSMFAGAYLTMSTAVGVVAADVI..............SQFSL..........AFGRFAFAFI.FSFGLVYVLLFNGELATSNMMFLSSGAYYKH..ISF.KKAITILLTCTFFNLIGAIILAWLFNQS...FSFAQ.......LTHKS............FLVNAVQ......TK..L......AK.S.............DWQNFFEGITANMFVNIAILGYM.LLKEE..SAKITIALSAIFMFVFLINEHLIANFASFMLA.......AFS.SVEHI......................KGLEFFNVIRQWIIVFFGNWIGGGIFIGLAYAWLN
A5MJD7_STRPN/3-257	SSEFISKIEFA.CNKKESLYSQSKFKYAIRSMFAGAFLTFSTAAGAVGADLI..............NKIAP..........GSGRFLFPFV.FAWGLAYIVFLNAELVTSNMMFLTAGSFLKK..ISW.RKTAEILLYCTLFNLIGALIAGWGFAHS...AAYAN.......LTHDS............FISGVVE......MK..L......GR.S.............NELVLLEAILANIFVNIAILSFI.LVKDG..GAKLWLVLSAIYMFVFLTNEHIAANFASFAIV.......KFS.VAADS.....................IANFGVGNMLRHWGVTFIGNFIGGGLLMGLPYAFLN
A8AXB6_STRGC/3-257	ESSFITKVAFA.CQKKEALFDSSKAKYAVRSMYAGAFLTLSTAAGAIAADVI..............NKIVP..........GSGRLLFPFI.FAWGLVYILFLNAELTTSNMMYLTAGTFLKK..IKF.SKALLILLYCTFFNLVGAAIIGWIFNQT...VAYAG.......LTPDG............FVGTVVA......NK..L......SR.G.............NIVVLFEAIAANIFVNVAILSFL.LIKSS..TAKMWIVISAIYMFVFLTNEHLAANFASFSLI.......AFN.KIASQ.....................VQGFDVFNILRHFSITFIGNVIGGGLLIGLPYAWMN
A5KPU9_9FIRM/3-201	YLS.........ALKK..............SVVAGLMIGIGCTVFLNMDNSI..................................VASFL.FGLGLFTIINLELNLFTGKIGYICKENCAET.............LITLVGNGIGVNIMAFLMKQT...RVGV.....................RLVEKAGPIVE......TK..L......SD.T.............YISLFLLAVCCGMLMYIAVA....TFKKQPNILGTIAVFLCVSVFILAGFEHCIANMFYFGL........................................VSTPTKYAVPLLIMILGNSTGGILLCKLTQHVQI
Q4PII0_USTMA/7-255	LEQATWAWIEA.GPRK...HHMAVGKRFVKGIMAGFLLSTGGMLVQIMSANPW............FATNAP..........GLLKIMQGAV.FPVGLCMIVLLQADLVTGEMAVFIMATVKRK..VPY.WGFLYGWTITFIGNLIGALLYAAFLVHF...SEIY...........TP........AMGKGAAAGAD......AK..V......SAIN.............FRELWLRAIGCNVLVCVSVFQAS.LAKDV..VSKVVASWFPIFVFVAAGFEHVVANMFLINAA.......LMTRQTNF........................S.VGEYIWKSIIASFLGNIIGAALL...ALPLVY
A6RSY6_BOTFB/11-264	SPQTTELVSRI.GAKK...ARMRIDKMFINSFMGGCLISFGCALSLSTSSSPW............FQTNAP..........GLIRTISAMV.FPVGLIMVVLTGADLFTSYCMYSVVALLHRR..CSL.LDLLKTWFVSFFGNLAGALFLMAVLTGY...GGTF..........ESG........AYKEEAIAFAK......GK.AV......TP.E.............WHQIFLKAIMCNWLVCMAVFLAI.SSREV..LSKIVAIWFPVMCFVGLGTDHVIANMYFIPLA.......IFL.GAPAP......................LT.VNYYIWKSMIPSLLGNIVGGGVFCGGVYWYLF
Q0CGA7_ASPTN/11-263	PYEVIAAVARS.GVTR...GNMRLDKVFLSSVSAGCLLAFACGTVLSTGTTPW............FQENAP..........GLIRTISALV.FPYGLCMIILTGADLCTGSFMFTTVAALQRQ..LSW.KKMLLHWFVTFWGNLAGSLFVVAIIFGY...GNVF..........STE........PFKSAVITFAT......KK.QV......TP.D.............FHNIFLRGIGCNWLVCLGCYLGI.QGREL..SSKIIGIWLPIFAFVSLGFDHVVANMTFIPMS.......IWL.GAPG........................ISVGLYIWKGIIPTLLGNIVGGGLFVGTYYWYMY
Q7SDR5_NEUCR/21-273	PIETIEIVGRL.GTFK...ANMFPAKVFCSAVSAGCIAAFASGATLVAINIPW............MAENTP..........GLVKTLSSIL.FPCALVMIFMSGADLFTGSTMLTGVACLQGR..IPW.HKMLLHWFICFWGNFAGCLFVMAIIFGY...GGLF..........TDP........AQVKVIQNLVY......NKQVV......PE...............WHQIFIRAIGCNWLVCLAAYLGL.AGRDL..MSRAMGMWWPVFCFAILGLDHVVVNMFYIPFG.......IWH.HTPG........................VTVGLYIWKGIIPSLLGNVIGGGGFCGMFYYFMY
Q2U346_ASPOR/8-259	TKETLNLLVSS.GVAK...ARLPWPDLLLKSFLAGAFLSIGALFSLIVAGGSP...........SLRAENP..........GLATLLSSFA.FPTGFVILTIVNTELFTANVFVLILTTFMRR..TTW.LDLVRNLVLSYIFNLAGCLFVAGFLCWW...SDTL..........STD........TLKGFAVTQAE......GR..V......NV.Q.............WSVNFLRGVGCNWLVGLAIFLSI.SCKDK..VSKIYAIWIPIWTFVAVGYQHCIANFFLVPIG.......MFY.GTNF........................G.VGKFIYQSVIPVTLGDIVGGAVLDGVFIWFLY
Q6C632_YARLI/16-271	PEECALEMVAV.ARRK...HRQGWIKLFVSSVCGGIMQSIGAFVSITVQGNSISG........QHVGGAND..........WLPKVPEAGA.YSIGLILITMFGLDLFNSNILFFTVGCATRK..LSP.WALLKSWVVSWFGNLGGALFVSYIFAYS...TGLA..........RSE........GMVNASYVSVN......NK.LT......NP.T.............WAQLFARAVACNALVCMGIYLSF.MCRTF..VAKYIAILIPVFAFVYIGFDHVVADMFLISLG.......LFN.GSPH........................S.VGLFIHKSLVGVSVGNIVGGSVFALVVPWYLH
A5E571_LODEL/9-260	TYEAALAVVAT.AMKK...ARLQIDVLIVNSIIAGMLFSTGGMLTIVVQGLLP...........EIYKQNP..........GILHMLSGLF.FPLGLFYVVVMGVDLFNSNILFFSCALCRGA..VSI.VDLLISWFVSYWFNLVGNIFVGFIIFHY...SNTA..........STT........DIVNAARELAF......QK..A......AP.L.............FVQTLLRASAGNFFVCMAIYLQL.MVKPL..HVKFLMMVIPVFSFVTLGYTHAVADMTILIIG.......KIE.GAPV........................A.MAKLAWKVFVPAALGNIIGGSFFGIVICWYLH
A3LV39_PICST/9-260	THETALAVVAT.AMKK...ARLRIDTLALSSLMGGILFSTGGMLYVLVESYCP...........GLRESNP..........GIIYLIQGAL.FPIGLFYVVIMGVDLFNSNILFFSTALCRGA..VSF.LDLFISWFVSYWLNLVGNIFVCYIICHY...SHVS..........QEP........SFIEGSITVVE......TK..V......KF.S.............FVANLIKAIAGNFFVSLAIYLQL.MAKPL..HVKLIMMVLPIFSFVAMGFTHAVADMYLLIMG.......TIN.GAPV........................S.VGELAWKLFLPGALGNIIGGSFFGVVITWYLH
A5DC86_PICGU/10-261	TYEAALAVVAT.SMKK...ARLTVDMLILNSFMGGLLFASGGMLHAALQANCP...........ELYKANP..........GIIEFLQGFF.FPIGLFYVVVLGADLFNSNVLYFGVGVLRGA..VSI.FDVVISWTVSYAFNVVGNIFVCYVIVWF...SHVG..........KEP........SYKEACIAITM......KK..A......SF.S.............FVETMIKSMAGNFFVCLGVYLQI.MAKPL..HVKFIMITVPVFTFSAVGFSHAIADMFSLIMG.......LVC.SAPI........................S.VGKVVWKVMLPEAIGNIIGGVFFAITIPWYSH
Q6BLM4_DEBHA/8-259	NNEAALAVVAT.SMKK...ARLPIEVLIVNSFMGGLLFSTGGMIFDVLESYNP...........GLKESNP..........GIIVLLQGFA.YPIGLFYVVITGTDLFNSNILFFSVGLVRGA..VSI.LDLIISWLVSYWINLVANIFVCYVICHF...SHIS..........QKE........DFVKGSIEALM......QK..A......SF.S.............FVDNLIKGMAGNFFVCLGIYLQI.MVRPV..HVKFLMLLLPIFSLVSIGFTHSVADMYIVLMG.......LIN.HAPI........................S.VGKVAWKIMLPGALGNIIGGSFFGIVIPWYLH
Q6FN54_CANGA/10-261	PHEAALALVAT.AMKK...ARITFDALVLNSILGGVVFCSGSLLYLAIHCESP...........ELWDKNP..........GVVNFLGGIV.ISIGLFYVVILGADLYNSNILYFSVAFLRRA..VSI.WDVLISWSVSWLGNLAGNLFVSYVIIYL...SGIG..........HSE........EWKAGTIKIAE......QK..A......SF.S.............FIQTFLKAIGGNFYVALAIYLQL.LAKPL..HVKFLAILIPIFTLVCIGLTHVVADEAMLFLG.......MYN.GANV........................S.VGKYIWKLLIPATIGNFIGGFVFAAYIPFYLH
A7TE42_VANPO/11-262	PHEAALAVVAT.AMKK...SRLRIDTLILNSIIGGILFSSGGFLYVGFHAENP...........DLVANNP..........GVANFVGAFF.FGIGLFYVVIMGADLFNSNILFFSVGLLRGA..ISI.YDLTLSWFVSWIGNIAGNLFVAYLFMYL...SGAG..........TSK........LWSEGSRKILE......DK..A......SF.S.............FIQTFLKGIAGNFYVCLAVYLQL.MAKPI..HVRYLIMTLPIFTFVSLGFTHVVADMTIAYIG.......LLN.GADL........................S.VGKYIWKLLISASVGNIIGGSAFGLFIPYYLH
A6ZSP5_YEAS7/10-261	PHETALAVVAT.AMKK...ARLQLDTLLINSVLGGILFSSGSFLLVAVHSDDP...........DMVARNP..........GIVNLITGVT.FAIGLFYVVIMGADLFNSNILFFSVGVMRRA..VTI.YDLIVSWFVSWLGNISGSLFVSYLFGHL...TGIG..........SQE........LWIKGSKQIIE......QK..A......SY.S.............SIQTFLKGIACNFFVCLAIYLQL.MAKPI..HVKFIIMSFPIITFVGIGFTHVVGDMSASFIA.......MLN.GADV........................S.VGKYIWKLLIPASLGNIVGGLFFSAVVPFYLH
A7TS59_VANPO/10-261	PHDAALAVVAT.AMKK...SRLHIDTLIINSFLGGTFFTCGGLLNLAVHSDNP...........NLFSNNP..........GILNAISGVT.YGIALYFVVITGADLFNSNILFFSVALCRRA..VTI.FDLLISWFVSWIGNIASSLLISYLFGYL...SGIG..........KTK........LWKETSKTLIE......EK..A......SF.S.............FIETFLKGIGGNFLVSLGIYLQL.MARPI..HVRLIVLILPIFTFTTIGFTHVIGDMAIAYIG.......MFN.GGNV........................S.VGEYIWKLLIPASVGNIIGGSVFGIVVPFYLH
Q6CIL1_KLULA/10-261	PHETALAVVAT.SMKK...ARLRFDTLVINSLMGGILFSAGGMLFVAARSENP...........LIFEQHP..........GMTNFLGAFT.FSIGLFYVIINGADLFNSNVLFFTVGFLRGA..VSI.YDLFVSWAISWLGNIAGTLFVCYVICHL...SGTT..........TSE........LLVAGSISIAE......GK..A......SS.S.............FIQTFIKGIAGNFYVCLAVYLQL.MCKPI..HVKLIVMTIPTFTFVALGFTHVVADMSMLMIG.......MLN.GANV........................S.VGTYIWKLLIPATLGNIIGGSFFSGVIPYYLH
Q751A0_ASHGO/10-261	PHETALAVVAT.AMKK...ARLQLDTLVVNSLVGGVLFSTGGMLYLAGHSDSP...........GMMASAP..........GLANLLGAAT.FVLGLFFVVINGADLFNSNILFFSVALLRRA..VSI.YDLLVSWIVSWFCNLAGTLFVCYVICHL...SGAT..........ASE........SWVENSRVIVA......SK..V......SH.S.............FVQILIRGMAGNFYVCLAIYLQL.MVKPL..HVKLIVMSLPIFTFVSMGFTHVIADMYLVMMG.......MIN.GADL........................T.VARCIWAVFIPGTLGNIIGGFAFGAIVPFYLH
Q7MXH9_PORGI/5-256	PEEVLEQTYSM.AASK...YAKTWYQIFWLGIMAGAYIAIGGFLSLLVGKGFP...........EMAEANP..........GLAKLLSGAM.FPVGLILVVLTGAELFTSNNAVLIPAAIKSR..IPR.LFPLKLWMVVYVANFIGAFLFTYFLVHL...AGFA..........DAD........PWHSAIVHLSE......DK..T......SL.P.............FHVAFLRGIGANWLVCLAVWLGL.SAHDF..TGKMFGIWWPVMAFVAMGFEHSIANMFYIPLG.......ILQ.GASV........................S.WGSFVIDNLLPVTIGNIVGGALFVGFFHVHIF
A3E4C4_PROMN/11-260	PKEAFQGMVDK.GVGM...GGDSSIKIFHQSFYAGCYIGFGGMLSMVVAGGLK...........SAAEDNP..........TIQTFVFAAL.FPVNLLLILLTGGVLITGTAATVPAAVFEGK..LPP.VQIARTFALAWLGNLLGALLFAGFVTAC...NLNV............G........LTSELAIKVAE......KK..I......KE.N.............FGVTFLKGIGCNWLVCMAVFLQG.QAQDM..VGKMVGIWFPISCFVAIGFEHIPANMFMIPMG.......MMA.GADV........................S.VLDCLWRNFIPVTLGNIFAGSIFVGGGYSFAF
Q6IYG4_CHLRE/133-388	PPEIFAECAHH.GEEK...YNYPWYKLWVLTIIAGCYVGFGYTTCLLVGGML...............DQAPGVGSPEEENYGLYKLIFGAVGFPFGFTTIIVCGADLFTSLCAYMTAAWWEGK..VRW.HAVLYMLAVSWTGNFIGCAIMVGLMTAG...EVYR.....................HKTTTLFNVTY......GK..L......EY.G.............WGAVFVKGIFANWLVGIATWMAN.AAQDL..TGKAVGIWLPISAFAMLGFEHSIANMFLFLMA.......WAM.GANI........................T.AKQFIWDNLIPATLGNFFGGGVCLGTVYAFAY
Q6IYG2_CHLRE/42-294	PLEVWNKVVAT.GVAK...AKYSWPKKVLLSFLAGAYLSFGMAFAFLVGGQLK...........NIKVDDP..........GLYNVILGFFGLPFGLTMIILMGSDLYTSDVTFMLAAWCEGK..TKM.TAVVWNLVYCWFGNLCGSLFMVQMYIWG...DVFS.....................GREAFEETVAV......KK..T......SP.D.............FGVNFVRGMLCNWLVNIATWQAM.TAQDV..TGKFVGVLIPVTIFVASGFEHCIANQFGIPMG.......MRLGGAAQY......................VT.TSEAIVKNYIPVTLGNSVAAMIFIVGFYFFSI
Q6IYG1_CHLRE/154-403	PKQTYDHIVAT.GVAK...TTLPLSKQVTQGVLAGFYISFSFMLCMTVGGQIP...........TIQANYP..........GIYNFILGSVGFPLGLTVIMVVGADLFTSSCMYMMTAWIEGR..VAT.YYVLKNWFLSWWCNLAGCLIMAQLVVWA...ELFH.....................GKESFPIFLAH......KK..T......SY.P.............FGATVVKGIICNWLVNLAVWMAN.SARDV..TGKAVGVYLPVSAFVTLGTEHVIANQFELSLA.......KML.GSGM........................S.LHTIIRDNWVPATIGNIIGGAFFVGTLYAGVY
A4S3H6_OSTLU/69-320	PPAVFDAACAA.SEKK...SAQAPTTTLTLGFAAGALIGLGALLMTCVGGASP...........ALAANNP..........GLSAFVKGAIGLPAGLTMVILTGAELFTGNVFVMLSGALNGV..ANE.RQVARSWALSYAGNFAGSVFMAYMAYTA...MTAA...........SP........AASAAAVGIAT......AK..A......SL.P.............FVAAFTKGVLCNWLVCLAVWGTM.ATTSV..AGKILAIFWPITMFVALGFEHSVANMFLIPHG.......MLL.GANV........................S.WAQMMTGNIIPVTLGNIVGAAVFVAGVHWLAY
Q75NZ3_CHLRE/77-324	PPQVYENAINV.GAYK...AGLTPLATFVQGIQAGAYIAFGAFLAISVGGNIP...........GVAAANP..........GLAKLLFALV.FPVGLSMVTNCGAELFTGNTMMLTCALIEKK..ATW.GQLLKNWSVSYFGNFVGSIAMVAAVVAT...GCL......................TTNTLPVQMAT......LK..A......NL.G.............FTEVLSRSILCNWLVCCAVWSAS.AATSL..PGRILALWPCITAFVAIGLEHSVANMFVIPLG.......MML.GAEV........................T.WSQFFFNNLIPVTLGNTIAGVLMMAIAYSISF
Q6IYG3_CHLRE/83-330	PASIYTAAVAA.GTLK...CKIPLGKAFVLAVLAGAYLGFAGLLSFTLLNTVP...........GLLSTNP..........GLAKLLAAAV.FPLGLALITICGGELFTGNTALMPAAVYEGK..ATW.GEVLPRWAVVYLGNLLGCLAMVVAVVAT...GLV......................GSNHVLPGLAV......AK..T......SV.P.............LGQVLVRSVLCNWLVCLAVWMAL.AANNL..PGKLMGMWMPVTAFVTVGLEHSIANMWVIPIG.......MAL.GAPV........................S.AGAFLTANLIPVTLGNVFAGAVLTAGSYSLAF
Q9LE25_CHLRE/91-338	PAAAFNAIVAA.GAAK...AAMPAWKTFLMGIMAGCYISFGGFMAVTAATMCA...........GLGATNP..........ILTRLVMGAL.FPFGLLITLVCGAELYTGNTALVTAAVAEGK..ATP.KDLAKNWFWSYAGNAVGSLLMVGLVAAT...GLL......................ATSPVAANMAV......AK..S......AL.P.............FGQALVRGLLCNWLVCSAVWMAA.AATSL..PGKALAAYLPVMAFITLGLEHSVANMFFCSLG.......IVQ.GAPV........................S.WGAFLTNNLLPVTLGNTLAGVLCMAAAYCACF
Q5JHV7_PYRKO/12-270	VDTTFEGIAKK.ATPK...FRTTPGRLLFAGFMAGAFIAFGFLLAVVAASGYSPK........LFPDKGNI..........SAFKLLLGAV.FPVGLIGVVIGGADLWTGNVQFLSSAKVKGY..ADF.KCVLYNWFGSYGGNFIGSIFLALLATTL...TGLFGH......VGDPN........TFGKVTVSIAT......GK..V......SK.D.............MLALFFLGIGCNWLVNLAIWQSA.RVQDG..AGKILAIWFPIFAFVAIGFEHAIANMWAIPTG.......ILL.SNY.........................TITWTKFFHNLIPVTFGNAVGGFLFVAFYYWYLS
A1RWM1_THEPD/13-293	VDETVDAAASA.AVVK...AFQPPGRLFLMGIMAGIFIGIGFWLAVTVSSAFWTTKVTGFDAATHKLVTEPFNVAWPLNPSAMMKFLLGAV.FPVGLIAVCIGGAELWTGCANVIPLGYMQKK..LKL.KALIYNWVTAYGGNWVGSVFLAFLATYG...STLL..........LAS........PFRDELISVVW......AK..V......NL.S.............PWEAFWRGVGCNFLVNLAIWLWL.RSKKGDFMGQAFLIWFPIFTFVTIGFEHSIANMFLIPAA.......IFA.SPLALKQ..................YIIT.YYDFFFNNLLPVTYGNLVGGFVFIALVYWYVG
Q2RGF6_MOOTA/6-286	PKEVAMDIVQA.GVKK...AALPVNKTLVLGFLAGAYIALGGLLAVRVSGAV.............PNEVWG..........SLQKLIFAGV.FPVGLMMVIIAGAELATGNFMTQPLALLERK..IGV.NGVFKNWVLAYLGNFIGSIFVAFFLAYM...TGLTLEPVKTGDVVAKM........PWAAFIVNLAN......AK..T......AL.N.............WWEAFWRGVGCNWLVALAVWMAF.SANDI..AGKIYAMWWPIMAFVAVGFEHSVANMFFIPLG.......IFV.GNNPAYVAFTHTAQ...GIATQAPVLKAT.WETFFVNNLIPVTLGNIVGAGLFVGTVYWYVY
Q8RDG8_THETN/6-285	PKDITEGMSSL.GKAK...SELSISKLLVLGFLGGAYIALGGLLAIRAAGAL..............PDSFG..........SLQKFIFGAV.FPLGLILVVIAGAELVTGNMMTQPMAYFDRK..IDL.KGLLKNWTFVYIGNFIGSVFVAYFLAYK...TGLIMEVAKMGEIPKAL........PWALYAVKIAN......AK..V......SL.S.............WWQAFLRGIGCNWLVALAVWMAY.SAEDI..IGKIFAIWWPIMGFVAIGFEHSVANMFFIPLG.......IYA.GQDPLYVNFAKSAE...GILLNVPILKAT.WENFIVNNLIPVTLGNIVGAGFFVATIYWYVY
Q0W2C2_UNCMA/6-289	PADIAKAAIAS.GQTK...CTTTWTKLLVLAFLAGAYIAFGALLSEIVAGGLSNGTITLADGSINKIAMPS..........GLVKFAAGAV.FPVGLMLVVIGGSELLTGNMMFAPMALFDKK..TGL.KGLTVNWTLVFIGNFIGAIFVAFFLAYM...TGLF..........NAM........PWASWAVSVAG......GK..V......GL.T.............WEQAFFRGIGCNWLVCLAVWLAI.SADDI..VSKIMACWFPIMAFVTIGFEHSVANMFFIPLG.......IFA.ANDAGIAATLTAAN...VTIPALLLGAGG.WVNFIWNNLIPVTLGNIVGAAVFVAMAYWWVY
FDHC_METTF/8-271	PADTAKACSAI.AELK...EKAPLGKVIVLSFLAGAYIAFGGLLAEVVTGGMA............KAGYPA..........GLVKLVFGAV.FPVGLMLVVIAGSELFTGNCMYMPLGILDKR..ASI.MGLIRNWVTSWVFNLVGAVFVAYFLAVA...TGIL..........TAD........PWQAGALTVAKTKALGGASFIAAGKVTKSL.T.............WAQAFWRAVGCNWLVCLAVYLAI.ASDDI..IGKIWGIWFPIFAFVAIGFEHSVANMFFIPVG.......IFLGGV..........................T.WSQFFMNNLIPVTLGNIVGGAIFVACLYWYTY
A5UN30_METS3/12-262	PVDTAKTVSSI.GGTK...SSANVLNVILLSFLAGAYIAFGGLLAEVANAGML............AAGCPL..........GLSKFVFGAV.FPVGLMLVVLAGSELFTGNVMYMVMGVLDGK..ASV.GGLCKNWVLSWVFNFVGALFVAYVLAYM...SGIA..........TDP........VIAAGATKVAV......AK..V......GL.S.............WDVALIRGIGCNWLVCLAVYLAL.ASDDI..IGKIFGIWFPIMAFVTIGFEHSVANMFFIPLG.......MFL.GADG.......................VN.WATTL.GNIIPVTIGNIIGAAIFVGCIYYITY
A6W8F2_KINRD/6-258	PDQIAVAAVAS.GIKK...AHLPIPKMLVGGFLAGAYIAFAGLLAVDVTAGL.............DPAIWG..........GVTTLLTGAV.FSMGLVLVIVAGSELLTGNMALVPIALLSRK..VSL.GLLARNWTFVLLGNLVGALFVAYLLAVQ...TGVIG........PEGS........PSFTRLAAIAT......TK.AV......TE.D.............DATIFLRAIGCNWLVCLGVWMAL.AAEDV..AGKVLAIFFPITAFVALGFDHVVANMFFLPAA.......QWA.GVPG.......................IG.WGNIV.GNWVFAALGNAVGGGVFVALAYWFLY
Q2NRG5_SODGM/6-251	PKEVAAIAMHT.GVTK...SQASLPVLVVLGIMAGAFIALGFLLDIHVVSSM..............PPAWG..........SFGVFLGASV.FPVGLVLTVLAGGELLTGNMMTLPMALFSRQ..IGV.LALIRNWFWVTLANFIGSLMIAWFFGHI...LGMT...........EG........AFLAKTVAIAN......AK..I......SA.D.............FTHAFISAIGCNWLVSLAVWLAY.AAKDM..AGKILGIWFPIMAFVDLGFQHVVANMFVIPAA.......IFA.GQA.........................T.WHDYF.INFPPVFLGNAVGGGIFVALIYFIAY
Q4ZMD5_PSEU2/6-251	PQQIAEIAVES.GVKK...AHLGLSSLMILGFLAGAFIALGFLLDIHVSTMI..............PHEWA..........SLGNLLGAVV.FPVGLILVVLAGGELLTGNMMSLPMALFAGR..IGL.GQLVRNWVLVTLANLIGALFVAYCFGHV...VGLT...........EG........AFMAKTVAIAN......AK..V......GA.S.............FEQAFISGIGCNWLVCLAVWLSY.ASKDV..IGKVVGMWFPVMAFVAIGFQHIVANMFVIPAA.......IFA.GAL.........................S.WAQFG.DNFVPVFLGNAVGGAVFVGLAYHLAF
Q835J1_ENTFA/6-253	SEEIVASLGDK.AEMK...GKLSFVRLCILGIMAGFCIALGYLAFIRITGTA..............PTEWG..........SFNNFLGGAL.FPVGLIALTFVGGELATGNMMVMTLGVLQKK..VRV.GALCYNWIVVLLTNCLGGFLVAYLFGHI...VGLT...........EG........AFLDKTVAVAQ......AK..I......AD.P.............PLVAFVSGIGCNIFVCLAVYLGA.LAKSY..LGKMFGLWFPVMVFVVCGFQHVVANAFIIPAA.......IFS.QSTT.......................IS.WWDYL.QNTLWVFLGNAVGGSLFMAVPLIFMT
Q4MJZ4_BACCE/6-251	PEEITELAANS.GRKK...AHLSLLPMLILGFFGGAFIALGYLLDIHVIGTM..............PKAWG..........SFTSFLGAAV.FPIGLILVILAGGELVTGNMMTVSMAWIQKK..ITL.FYFIRNLIIVTLSNFIGAVFVAYFFGHI...VGLT...........EG........AFLAKTVSIAQ......AK..L......QD.T.............PLQAFISAIGCNWLVCLAVWLSM.GSKEF..IGKIIGIWFPVMTFVAIGFQHVVANMFVVPAA.......IFA.GHL.........................T.WIEYF.PNFIFVFFGNLVGGMLFVALPYFISY
Q839R4_ENTFA/7-253	PDEILGISIEN.GQKK...IQKPLVAKLILGFIGGAMISLGYLAYVRVSASI..............PADLA..........SVQALVGAAV.FPIGLIVILMAGGELITGNMMAVSTAWFAKK..VSF.RELLVNWVTITLANMVGALFVAYFFGHY...LGLT..........SSG........AYLNQVLSLAE......HK..V......AA.T.............WLQAIISGIGCNWFVGLALWLCY.GAKDA..AGKLLGIWFPVMIFVAIGFQHSVANAFIIPAA.......IFEGGV..........................Q.WGDFF.RNFIFVYLGNIIGGAIFVSGFYYLSY
Q99Z32_STRP1/4-250	PEQILEATIHI.GEHK...VTKTFLAKSILGFIGGAMISLGYLLYVRIAASG..............LETFG..........AFSSIVGACA.FPIGLIIILMAGGELITGNMMAVSAALLAKK..IKF.SELAKNWLIITLFNVIGAVFVAFVFGHF...LGLT..........SAG........IFKEEVIEVAH......AK..I......AA.S.............PLQALVSGIGCNWFVGLALWLCY.GANDA..AGKFLGTWFPVMTFVALGFQHSVANAFVIPAA.......IFEGGA..........................T.WLDFV.TNFIFVYSGNIIGGAIFVSFLYFKVY
Q9CGX4_LACLA/4-250	PAEILSATIHH.GQEK...IKRPFLEKAVLGFIGGAMISFGYLLYIRVVASV..............AEELG..........SLASLIGASV.FPIGLIVILLGGGELITSNMTAVSTSLFAKK..VSL.SDLLKNWLIITLFNVIGAIFVAFVFGHL...VGLT..........GTG........DYKTELLSLAQ......AK..I......NA.S.............WSQEFLSGIGCNWFVGLAMWMCY.GAKDA..AGKILAVWFPVMAFVAIGFQHSIANAFVIPAA.......IFENGA..........................S.WLDFA.HNFLFVYLGNLLGGSIFVAGFYSLGY
A5EYA8_DICNV/5-251	PQEILTVTIEK.GIGK...ANGRLGYLSILGFLGGAFIALGYLSYIKVVGGM..............PHEWG..........SFATLLGASV.FPIGLIGILIGGGELITGNMMVVSVAYFAKR..VSI.TKLARNWIIISSTNLLGALAVAWFFGHY...LGIT...........EG........ALLPETLAVAQ......SK..V......DM.D.............FSRAVVSGIGCNWMVCMGVWLAY.GAKSM..SGKILGIWFPVMIFVLLGFQHVVANMFVIPAA.......MFA.GANI........................S.MSQFF.YNLCSVYLGNTLGGAILVGGMYFMAY
Q721Q1_LISMF/6-251	PQEVTEITIEK.GTQK...ANSSTLTLVLLGFLGGAFISLGYLLYIRAVGTM..............PHEWG..........SFATLIGASL.FPVGLVCILLGGGELITGNMMAVAIAWYDKK..ISF.QQLLRNWAIVSVMNLVGAFFVAYFFGHF...VGLT...........EG........DFLPKTLATAG......AK..I......ND.P.............FWVAFVSGIGCNWFVGIAVWLCY.AAKDF..AGKILGIWFPVMAFVAIGFQHVVANMFIIPAA.......IFA.GYY.........................S.WADFI.WNIIPVYLGNVVGGAVFVSLFYFLAY
Q81YC7_BACAN/6-251	PEQIAELVIEA.GVQK...VSQTLPAMLILGFLGGAFISLGFLLNIRVLGNL..............PERWG..........SLVNVLGGAV.FPVGLMLVVLAGGELITGNMMSMSMALYAKK..ITF.VSVLNNWIWITFMNFVGAIFVAYCFGHL...GGLT...........EG........DYLNKTVAIAE......GK..L......HE.S.............FGRTLILAIGCNWLVCLALWLAY.GTSDF..VGKIIGIWIPIMAFVVIGFQQVVANMFVISAV.......IFA.GHL.........................T.WMDLA.RNFVPVFIGNVIGGAGFVGFAYYACY
YRHG_BACSU/6-252	PDEIAEAAIEA.GMKK...IKLPLPSLLVLGFLGGAFIALGYLLDIRVIGDL..............PKEWG..........SLSSLIGAAV.FPVGLILVVLAGAELITGNMMSVAMALFSRK..ISV.KELAINWGIVTIMNLIGALFVAYFFGHL...VGLT..........ETG........PYLEKTIAVAQ......GK..L......DM.S.............FGKVLISAIGCNWLVCLAVWLSF.GAQDA..AGKILGIWFPIMAFVAIGFQHVVANMFVIPAA.......IFA.GSF.........................T.WGQFI.GNIIPAFIGNVIGGAVFVGLIYFIAY
Q2BCQ4_9BACI/29-275	SQQIAEMAVEA.GVKK...ATMRPAHTLILGFLGGAFISLGFLLYIRVVADL..............PHEWG..........TFSSLIGGAV.FPVGLMLIIIAGGELLTGNMMALPLAVMAKR..ATF.KQLGRNWLLVLVSNFIGSIFVAYFFGHV...VGMT..........ETG........AFLTKTIAVAG......AK..I......DQ.A.............FWPTLISAVGCNWLVCLGIWLAF.GADDI..GGKILAIWFPIMAFVAIGFQHVVANMFIIPAA.......IFA.GSF.........................T.WADYA.ANFVPVAIGNAIGGGVFVALAYWMVH
//
