# Supplementary material for: On the necessity of dissecting sequence similarity scores into segment-specific contributions for inferring protein homology, function prediction and annotation
Source: BMC Bioinformatics. 2014 Jun 2;15:166. doi: 10.1186/1471-2105-15-166 (PMC4061105; doi:10.1186/1471-2105-15-166)
Supplement: Additional file 1 — Zip-archive of the software DissectHMMER. This archive contains all files to create a program executable for dissecting the score for a given HMMER2/3 protein domain model – query sequence alignment. [file 1471-2105-15-166-S1.zip › README.txt]

What to configure:
------------------
(1) The directories for the HMMER2 and HMMER3 execuables are defined by $HMMER2PATH and $HMMER3PATH in configs.pm
(2) The directory for the sequence database is defined by $SEQDATAPATH in configs.pm
(3) To search against seed, use the '' option e.g. generateminiHMMERanalysis($domainInfo, $stockholmfile, '') in demo.pl
(3) To search against UniProt/SwissProt, use the 'UNIPROTSEARCH' option e.g. generateminiHMMERanalysis($domainInfo, $stockholmfile, 'UNIPROTSEARCH') in demo.pl


How to run:
-----------
> perl demo.pl


Results explained:
------------------
The first line contains 4 fields.
(1)	DomainName
(2)	Domain length
(3)	Low-quality segment
(4)	High-quality segment

The second line is the header for each HMMER2/3 results that follows. It contains 12 fields.
(1)	GROUP		: Whether it is an orphaned(HMMER2 or HMMER3 only) or paired(HMMER2/3 common hit) hit
(2)	HMMTYPE		: Whether HMMER is glocal or local mode. Here full sequence-to-domain match in HMMER3 is considered glocal
(3)	VERSION		: HMMER2 or HMMER3
(4)	HITNAME		: Name of the sequence
(5)	ORIGSCORE	: Original output scores from HMMER2 or HMMER3
(6)	ORIGEVALUE	: Original E-values from HMMER2 or HMMER3
(7)	RECONSCORE	: Reconstructed E-values of HMMER2 or HMMER3
(8)	COMMONEVALUE	: Recomputed E-values that is comparable between HMEMR2 and HMMER3 (adjusted for same database size)
(9)	FOLDSCORE	: Reconstructed log-odd score for fold-critical/high-quality segments
(10)	REMNANTSCORE	: Reconstructed log-odd score for remnant/low-quality segments
(11)	FOLDEVALUE	: Reconstructed E-value for fold-critical/high-quality segments
(12)	REMNANTEVALUE	: Reconstructed E-value for remnant/low-quality segments
(13)	ALIGNMENT	: The HMMER2/3 to sequence alignment with the match pattern
